# Supplementary material for: A micro-flow, high-pH, reversed-phase peptide fractionation and collection system for targeted and in-depth proteomics of low-abundance proteins in limiting samples
Source: MethodsX. 2023 Jul 31;11:102306. doi: 10.1016/j.mex.2023.102306 (PMC10413349; doi:10.1016/j.mex.2023.102306)
Supplement: Supplementary file 3 [file mmc3.xlsx]

## Sheet: List of Proteins-peptides
Protein name	UniProt Acession #	UniProt gene name	Peptide sequence
Cyclin-dependent kinase 1	P06493	CDK1	KPLFHGDSEIDQLFR
Cyclin-dependent kinase 1	P06493	CDK1	ALGTPNNEVWPEVESLQDYK
Cyclin-dependent kinase 1	P06493	CDK1	LESEEEGVPSTAIR
Cyclin-dependent kinase 1	P06493	CDK1	NLDENGLDLLSK
Cyclin-dependent kinase 1	P06493	CDK1	YSTPVDIWSIGTIFAELATK
Cyclin-dependent kinase 1	P06493	CDK1	SPEVLLGSAR
Cyclin-dependent kinase 1	P06493	CDK1	VYTHEVVTLWYR
Cyclin-dependent kinase 1	P06493	CDK1	AFGIPIR
Cyclin-dependent kinase 2	P24941	CDK2	DLKPQNLLINTEGAIK
Cyclin-dependent kinase 2	P24941	CDK2	LLDVIHTENK
Cyclin-dependent kinase 2	P24941	CDK2	AALAHPFFQDVTKPVPHLR
Cyclin-dependent kinase 2	P24941	CDK2	LDTETEGVPSTAIR
Cyclin-dependent kinase 2	P24941	CDK2	VVPPLDEDGR
Cyclin-dependent kinase 2	P24941	CDK2	AFGVPVR
Cyclin-dependent kinase 3	Q00526	CDK3	LLDVVHNER
Cyclin-dependent kinase 3	Q00526	CDK3	TALAHPYFSSPEPSPAAR
Cyclin-dependent kinase 3	Q00526	CDK3	DLKPQNLLINELGAIK
Cyclin-dependent kinase 3	Q00526	CDK3	ETGQLVALK
Cyclin-dependent kinase 3	Q00526	CDK3	APEILLGSK
Cyclin-dependent kinase 3	Q00526	CDK3	AFGVPLR
Cyclin-dependent kinase 4	P11802	CDK4	DLKPENILVTSGGTVK
Cyclin-dependent kinase 4	P11802	CDK4	YEPVAEIGVGAYGTVYK
Cyclin-dependent kinase 4	P11802	CDK4	IYSYQMALTPVVVTLWYR
Cyclin-dependent kinase 4	P11802	CDK4	VPNGGGGGGGLPISTVR
Cyclin-dependent kinase 4	P11802	CDK4	VTLVFEHVDQDLR
Cyclin-dependent kinase 4	P11802	CDK4	IFDLIGLPPEDDWPR
Cyclin-dependent kinase 6	Q00534	CDK6	ILDVIGLPGEEDWPR
Cyclin-dependent kinase 6	Q00534	CDK6	ADQQYECVAEIGEGAYGK
Cyclin-dependent kinase 6	Q00534	CDK6	ISAYSALSHPYFQDLER
Cyclin-dependent kinase 6	Q00534	CDK6	GSSDVDQLGK
Cyclin-dependent kinase 6	Q00534	CDK6	HLETFEHPNVVR
Cyclin-dependent kinase 6	Q00534	CDK6	GLDFLHSHR
Cyclin-dependent kinase 6	Q00534	CDK6	DLKPQNILVTSSGQIK
G2/mitotic-specific cyclin-B1	P14635	CCNB1	IGEVDVEQHTLAK
G2/mitotic-specific cyclin-B1	P14635	CCNB1	ISTLPQLNSALVQDLAK
G2/mitotic-specific cyclin-B1	P14635	CCNB1	ALNFGLGRPLPLHFLR
G2/mitotic-specific cyclin-B1	P14635	CCNB1	QLEEEQAVRPK
G2/mitotic-specific cyclin-B1	P14635	CCNB1	DIYAYLR
G1/S-specific cyclin-D1	P24385	CCND1	ACQEQIEALLESSLR
G1/S-specific cyclin-D1	P24385	CCND1	AEETCAPSVSYFK
G1/S-specific cyclin-D1	P24385	CCND1	AYPDANLLNDR
G1/S-specific cyclin-D1	P24385	CCND1	WNLAAMTPHDFIEHFLSK
G1/S-specific cyclin-D1	P24385	CCND1	ETIPLTAEK
G1/S-specific cyclin-D1	P24385	CCND1	SPNNFLSYYR
G1/S-specific cyclin-D3	P30281	CCND3	GSSSQGPSQTSTPTDVTAIHL
G1/S-specific cyclin-D3	P30281	CCND3	ETTPLTIEK
G1/S-specific cyclin-D3	P30281	CCND3	DWEVLVLGK
G1/S-specific cyclin-D3	P30281	CCND3	ACQEQIEAALR
G1/S-specific cyclin-D3	P30281	CCND3	LCIYTDHAVSPR
G1/S-specific cyclin-E1	P24864	CCNE1	GVADEDAHNIQTHR
G1/S-specific cyclin-E1	P24864	CCNE1	DQHFLEQHPLLQPK
G1/S-specific cyclin-E1	P24864	CCNE1	ASPLPSGLLTPPQSGK
G1/S-specific cyclin-E1	P24864	CCNE1	VSGYQWCDIENCVK
G1/S-specific cyclin-E1	P24864	CCNE1	GSPLPVLSWANR
G1/S-specific cyclin-E1	P24864	CCNE1	DSLDLLDK
G1/S-specific cyclin-E1	P24864	CCNE1	TLLQLIGISSLFIAAK
Estrogen receptor	P03372	ESR1	LLFAPNLLLDR
Estrogen receptor	P03372	ESR1	AANLWPSPLMIK
Estrogen receptor	P03372	ESR1	AGLTLQQQHQR
Estrogen receptor	P03372	ESR1	YYITGEAEGFPATV
Estrogen receptor	P03372	ESR1	SIILLNSGVYTFLSSTLK
Estrogen receptor	P03372	ESR1	LAQLLLILSHIR
Cyclin-dependent kinase inhibitor 2A (p16)	P42771	CDKN2A	ALLEAGALPNAPNSYGR
Cyclin-dependent kinase inhibitor 2A (p16)	P42771	CDKN2A	LPVDLAEELGHR
Cyclin-dependent kinase inhibitor 2A (p16)	P42771	CDKN2A	MEPAAGSSMEPSADWLATAAAR
DNA topoisomerase 2-alpha	P11388	TOP2A	VTIDPENNLISIWNNGK
DNA topoisomerase 2-alpha	P11388	TOP2A	YSGPEDDAAISLAFSK
DNA topoisomerase 2-alpha	P11388	TOP2A	HVDYVADQIVTK
DNA topoisomerase 2-alpha	P11388	TOP2A	TLAVSGLGVVGR
DNA topoisomerase 2-alpha	P11388	TOP2A	GFQQISFVNSIATSK
DNA topoisomerase 2-alpha	P11388	TOP2A	EDLATFIEELEAVEAK
Histone-lysine N-methyltransferase EZH2	Q15910	EZH2	AIQTGEELFFDYR
Histone-lysine N-methyltransferase EZH2	Q15910	EZH2	IFEAISSMFPDK
Histone-lysine N-methyltransferase EZH2	Q15910	EZH2	TEILNQEWK
Histone-lysine N-methyltransferase EZH2	Q15910	EZH2	HLLLAPSDVAGWGIFIK
Histone-lysine N-methyltransferase EZH2	Q15910	EZH2	ECSVTSDLDFPTQVIPLK
Histone-lysine N-methyltransferase EZH2	Q15910	EZH2	IQPVHILTSVSSLR
Thymidylate synthase	P04818	TYMS	DAEPRPPHGELQYLGQIQHILR
Thymidylate synthase	P04818	TYMS	AEDFQIEGYNPHPTIK
Thymidylate synthase	P04818	TYMS	EEGDLGPVYGFQWR
Thymidylate synthase	P04818	TYMS	DFLDSLGFSTR
Thymidylate synthase	P04818	TYMS	DMESDYSGQGVDQLQR
Thymidylate synthase	P04818	TYMS	TGTGTLSVFGMQAR
Proliferation marker protein Ki-67	P46013	MKI67	QESGSEIHVEVK
Proliferation marker protein Ki-67	P46013	MKI67	AEALEDLVGFK
Proliferation marker protein Ki-67	P46013	MKI67	EEAQALEDLTGFK
Proliferation marker protein Ki-67	P46013	MKI67	TEAEQQITEVFVLAER
Proliferation marker protein Ki-67	P46013	MKI67	ALEDLVDFK
Proliferation marker protein Ki-67	P46013	MKI67	LTQTSGETTHTHTEPTGDGK
Baculoviral IAP repeat-containing protein 5	O15392	BIRC5	QFEELTLGEFLK
Baculoviral IAP repeat-containing protein 5	O15392	BIRC5	NWPFLEGCACTPER
Baculoviral IAP repeat-containing protein 5	O15392	BIRC5	ELEGWEPDDDPIEEHK
Baculoviral IAP repeat-containing protein 5	O15392	BIRC5	HSSGCAFLSVK
Forkhead box protein M1	Q08050	FOXM1	TEVTLETLGPKPAAR
Forkhead box protein M1	Q08050	FOXM1	HNLSLHDMFVR
Forkhead box protein M1	Q08050	FOXM1	VLLAEEGIAPLSSAGPGK
Forkhead box protein M1	Q08050	FOXM1	VSFWTIHPSANR
Forkhead box protein M1	Q08050	FOXM1	MSSDGLGSR
Forkhead box protein M1	Q08050	FOXM1	VSSYLVPIQFPVNQSLVLQPSVK
Protocadherin Fat 1	Q14517	FAT1	AFEVNPQGVLLTSSAIK
Protocadherin Fat 1	Q14517	FAT1	LVLDQVHTASGTAPGTLK
Protocadherin Fat 1	Q14517	FAT1	TLYSDTIPEDVLPGK
Protocadherin Fat 1	Q14517	FAT1	YSLLDHGEGNFDVDK
Protocadherin Fat 1	Q14517	FAT1	FSAAGEYDILSIK
Protocadherin Fat 1	Q14517	FAT1	AYDADSSDIDK
Transcription factor E2F1	Q01094	E2F1	APVDEDRLSPLVAADSLLEHVR
Transcription factor E2F1	Q01094	E2F1	QGPIDVFLCPEETVGGISPGK
Transcription factor E2F1	Q01094	E2F1	IYDITNVLEGIQLIAK
Transcription factor E2F1	Q01094	E2F1	LDLETDHQYLAESSGPAR
Transcription factor E2F1	Q01094	E2F1	LSPLVAADSLLEHVR
Transcription factor E2F1	Q01094	E2F1	TPSQEVTSEEENR
Transcription factor E2F1	Q01094	E2F1	LLSEDTDSQR
Transcription factor E2F2	Q14209	E2F2	VDGLPSPK
Transcription factor E2F2	Q14209	E2F2	IYDITNVLEGIQLIR
Transcription factor E2F2	Q14209	E2F2	ALASAAGQTPK
Transcription factor E2F2	Q14209	E2F2	TEDNLQIYLK
Transcription factor E2F2	Q14209	E2F2	LDLEGIGRPVVPEFPTPK
Transcription factor E2F3	O00716	E2F3	IYDITNVLEGIHLIK
Transcription factor E2F3	O00716	E2F3	FIQLLSQSPDGVLDLNK
Transcription factor E2F3	O00716	E2F3	LLTEDSENQR
Transcription factor E2F3	O00716	E2F3	AGLLQQPPALGR
Transcription factor E2F3	O00716	E2F3	EVTELSQEEK
Transcription factor E2F3	O00716	E2F3	DQTVIVVK
Transcription factor E2F3 (Isoform 2)	O00716-2	E2F3-iso-2	MPLQQQAK
Transcription factor E2F4	Q16254	E2F4	IYDITNVLEGIGLIEK
Transcription factor E2F4	Q16254	E2F4	SVSGPIEVLLVNK
Transcription factor E2F4	Q16254	E2F4	NVTEDVQNSCLAYVTHEDICR
Transcription factor E2F4	Q16254	E2F4	LAADTLAVR
Transcription factor E2F4	Q16254	E2F4	AEIEELQQR
Transcription factor E2F4	Q16254	E2F4	ADPTGVLELPK
Transcription factor E2F5	Q15329	E2F5	SHSGPIHVLLINK
Transcription factor E2F5	Q15329	E2F5	AEIEDLELK
Transcription factor E2F5	Q15329	E2F5	IYDITNVLEGIDLIEK
Transcription factor E2F5	Q15329	E2F5	NVMDDSINNR
Transcription factor E2F5	Q15329	E2F5	SSMATQNLPEQHVSER
Retinoblastoma-associated protein	P06400	RB1	LSIQNFSK
Retinoblastoma-associated protein	P06400	RB1	AVGQGCVEIGSQR
Retinoblastoma-associated protein	P06400	RB1	TLQTDSIDSFETQR
Actin, cytoplasmic 1	P60709	ACTB	GYSFTTTAER
Actin, cytoplasmic 2	P63261	ACTG	VAPEEHPVLLTEAPLNPK
Glyceraldehyde-3-phosphate dehydrogenase	P04406	GAPDH	VGVNGFGR
Glyceraldehyde-3-phosphate dehydrogenase	P04406	GAPDH	VPTANVSVVDLTCR

## Sheet: Transition_list
protein.name	peptide.seq	precursor.mz	precursor.retT	product.m_z	collision_energy	cone_voltage	peptide_unmod.seq	ion_name	library_rank	label_type
BIRC5	QFEELTLGEFLK.2	727382299	33.36	807461081	28	35	QFEELTLGEFLK	y7	-1	light
BIRC5	QFEELTLGEFLK.2	727382299	33.36	706413403	32	35	QFEELTLGEFLK	y6	-1	light
BIRC5	QFEELTLGEFLK.2	727382299	33.36	593329339	32	35	QFEELTLGEFLK	y5	-1	light
BIRC5	QFEELTLGEFLK.2	727382299	33.36	407265282	34	35	QFEELTLGEFLK	y3	-1	light
BIRC5	QFEELTLGEFLK.2	727382299	33.36	260196868	36	35	QFEELTLGEFLK	y2	-1	light
BIRC5	QFEELTLGEFLK.2	731389399	33.36	81547528	28	35	QFEELTLGEFLK	y7	-1	heavy
BIRC5	QFEELTLGEFLK.2	731389399	33.36	714427602	32	35	QFEELTLGEFLK	y6	-1	heavy
BIRC5	QFEELTLGEFLK.2	731389399	33.36	601343538	32	35	QFEELTLGEFLK	y5	-1	heavy
BIRC5	QFEELTLGEFLK.2	731389399	33.36	415279481	34	35	QFEELTLGEFLK	y3	-1	heavy
BIRC5	QFEELTLGEFLK.2	731389399	33.36	268211067	36	35	QFEELTLGEFLK	y2	-1	heavy
BIRC5	HSSGC[+57.021464]AFLSVK.2	596792597	21.99	1055519007	23	35	HSSGCAFLSVK	y10	-1	light
BIRC5	HSSGC[+57.021464]AFLSVK.2	596792597	21.99	968486979	23	35	HSSGCAFLSVK	y9	-1	light
BIRC5	HSSGC[+57.021464]AFLSVK.2	596792597	21.99	593365724	11	35	HSSGCAFLSVK	y5	-1	light
BIRC5	HSSGC[+57.021464]AFLSVK.2	596792597	21.99	333213246	29	35	HSSGCAFLSVK	y3	-1	light
BIRC5	HSSGC[+57.021464]AFLSVK.2	596792597	21.99	225098216	25	35	HSSGCAFLSVK	b2	-1	light
BIRC5	HSSGC[+57.021464]AFLSVK.2	600799697	21.99	1063533206	23	35	HSSGCAFLSVK	y10	-1	heavy
BIRC5	HSSGC[+57.021464]AFLSVK.2	600799697	21.99	976501178	23	35	HSSGCAFLSVK	y9	-1	heavy
BIRC5	HSSGC[+57.021464]AFLSVK.2	600799697	21.99	601379923	11	35	HSSGCAFLSVK	y5	-1	heavy
BIRC5	HSSGC[+57.021464]AFLSVK.2	600799697	21.99	341227445	29	35	HSSGCAFLSVK	y3	-1	heavy
BIRC5	HSSGC[+57.021464]AFLSVK.2	600799697	21.99	225098216	25	35	HSSGCAFLSVK	b2	-1	heavy
BIRC5	ELEGWEPDDDPIEEHK.3	646618165	25.46	75239373	26	35	ELEGWEPDDDPIEEHK	y6	-1	light
BIRC5	ELEGWEPDDDPIEEHK.3	646618165	25.46	848360281	18	35	ELEGWEPDDDPIEEHK	y14	-1	light
BIRC5	ELEGWEPDDDPIEEHK.3	646618165	25.46	783838984	18	35	ELEGWEPDDDPIEEHK	y13	-1	light
BIRC5	ELEGWEPDDDPIEEHK.3	646618165	25.46	662288596	16	35	ELEGWEPDDDPIEEHK	y11	-1	light
BIRC5	ELEGWEPDDDPIEEHK.3	646618165	25.46	597767299	18	35	ELEGWEPDDDPIEEHK	y10	-1	light
BIRC5	ELEGWEPDDDPIEEHK.3	649289565	25.46	760407929	26	35	ELEGWEPDDDPIEEHK	y6	-1	heavy
BIRC5	ELEGWEPDDDPIEEHK.3	649289565	25.46	85236738	18	35	ELEGWEPDDDPIEEHK	y14	-1	heavy
BIRC5	ELEGWEPDDDPIEEHK.3	649289565	25.46	787846084	18	35	ELEGWEPDDDPIEEHK	y13	-1	heavy
BIRC5	ELEGWEPDDDPIEEHK.3	649289565	25.46	666295695	16	35	ELEGWEPDDDPIEEHK	y11	-1	heavy
BIRC5	ELEGWEPDDDPIEEHK.3	649289565	25.46	601774399	18	35	ELEGWEPDDDPIEEHK	y10	-1	heavy
BIRC5	NWPFLEGC[+57.021464]AC[+57.021464]TPER.2	868879607	29.8	1436629697	29	35	NWPFLEGCACTPER	y12	-1	light
BIRC5	NWPFLEGC[+57.021464]AC[+57.021464]TPER.2	868879607	29.8	1079424455	35	35	NWPFLEGCACTPER	y9	-1	light
BIRC5	NWPFLEGC[+57.021464]AC[+57.021464]TPER.2	868879607	29.8	950381862	35	35	NWPFLEGCACTPER	y8	-1	light
BIRC5	NWPFLEGC[+57.021464]AC[+57.021464]TPER.2	868879607	29.8	718818486	27	35	NWPFLEGCACTPER	y12	-1	light
BIRC5	NWPFLEGC[+57.021464]AC[+57.021464]TPER.2	868879607	29.8	301129516	27	35	NWPFLEGCACTPER	b2	-1	light
BIRC5	NWPFLEGC[+57.021464]AC[+57.021464]TPER.2	873883741	29.8	1446637966	29	35	NWPFLEGCACTPER	y12	-1	heavy
BIRC5	NWPFLEGC[+57.021464]AC[+57.021464]TPER.2	873883741	29.8	1089432724	35	35	NWPFLEGCACTPER	y9	-1	heavy
BIRC5	NWPFLEGC[+57.021464]AC[+57.021464]TPER.2	873883741	29.8	960390131	35	35	NWPFLEGCACTPER	y8	-1	heavy
BIRC5	NWPFLEGC[+57.021464]AC[+57.021464]TPER.2	873883741	29.8	723822621	27	35	NWPFLEGCACTPER	y12	-1	heavy
BIRC5	NWPFLEGC[+57.021464]AC[+57.021464]TPER.2	873883741	29.8	301129516	27	35	NWPFLEGCACTPER	b2	-1	heavy
CCND1	AC[+57.021464]QEQIEALLESSLR.2	873938176	32.19	1017557501	31	35	ACQEQIEALLESSLR	y9	-1	light
CCND1	AC[+57.021464]QEQIEALLESSLR.2	873938176	32.19	888514908	33	35	ACQEQIEALLESSLR	y8	-1	light
CCND1	AC[+57.021464]QEQIEALLESSLR.2	873938176	32.19	70439373	27	35	ACQEQIEALLESSLR	y6	-1	light
CCND1	AC[+57.021464]QEQIEALLESSLR.2	873938176	32.19	591309666	27	35	ACQEQIEALLESSLR	y5	-1	light
CCND1	AC[+57.021464]QEQIEALLESSLR.2	873938176	32.19	462267073	27	35	ACQEQIEALLESSLR	y4	-1	light
CCND1	AC[+57.021464]QEQIEALLESSLR.2	87894231	32.19	102756577	31	35	ACQEQIEALLESSLR	y9	-1	heavy
CCND1	AC[+57.021464]QEQIEALLESSLR.2	87894231	32.19	898523177	33	35	ACQEQIEALLESSLR	y8	-1	heavy
CCND1	AC[+57.021464]QEQIEALLESSLR.2	87894231	32.19	714401999	27	35	ACQEQIEALLESSLR	y6	-1	heavy
CCND1	AC[+57.021464]QEQIEALLESSLR.2	87894231	32.19	601317935	27	35	ACQEQIEALLESSLR	y5	-1	heavy
CCND1	AC[+57.021464]QEQIEALLESSLR.2	87894231	32.19	472275342	27	35	ACQEQIEALLESSLR	y4	-1	heavy
CCND1	AEETC[+57.021464]APSVSYFK.2	744837399	24.44	1058497543	24	35	AEETCAPSVSYFK	y9	-1	light
CCND1	AEETC[+57.021464]APSVSYFK.2	744837399	24.44	898466895	26	35	AEETCAPSVSYFK	y8	-1	light
CCND1	AEETC[+57.021464]APSVSYFK.2	744837399	24.44	827429781	26	35	AEETCAPSVSYFK	y7	-1	light
CCND1	AEETC[+57.021464]APSVSYFK.2	744837399	24.44	544276575	32	35	AEETCAPSVSYFK	y4	-1	light
CCND1	AEETC[+57.021464]APSVSYFK.2	744837399	24.44	201086983	30	35	AEETCAPSVSYFK	b2	-1	light
CCND1	AEETC[+57.021464]APSVSYFK.2	748844498	24.44	1066511742	24	35	AEETCAPSVSYFK	y9	-1	heavy
CCND1	AEETC[+57.021464]APSVSYFK.2	748844498	24.44	906481094	26	35	AEETCAPSVSYFK	y8	-1	heavy
CCND1	AEETC[+57.021464]APSVSYFK.2	748844498	24.44	83544398	26	35	AEETCAPSVSYFK	y7	-1	heavy
CCND1	AEETC[+57.021464]APSVSYFK.2	748844498	24.44	552290774	32	35	AEETCAPSVSYFK	y4	-1	heavy
CCND1	AEETC[+57.021464]APSVSYFK.2	748844498	24.44	201086983	30	35	AEETCAPSVSYFK	b2	-1	heavy
CCND1	AYPDANLLNDR.2	631312208	24.9	1027516699	20	35	AYPDANLLNDR	y9	-1	light
CCND1	AYPDANLLNDR.2	631312208	24.9	815436992	30	35	AYPDANLLNDR	y7	-1	light
CCND1	AYPDANLLNDR.2	631312208	24.9	517272886	28	35	AYPDANLLNDR	y4	-1	light
CCND1	AYPDANLLNDR.2	631312208	24.9	514261987	18	35	AYPDANLLNDR	y9	-1	light
CCND1	AYPDANLLNDR.2	631312208	24.9	235107718	18	35	AYPDANLLNDR	b2	-1	light
CCND1	AYPDANLLNDR.2	636316343	24.9	1037524968	20	35	AYPDANLLNDR	y9	-1	heavy
CCND1	AYPDANLLNDR.2	636316343	24.9	825445261	30	35	AYPDANLLNDR	y7	-1	heavy
CCND1	AYPDANLLNDR.2	636316343	24.9	527281155	28	35	AYPDANLLNDR	y4	-1	heavy
CCND1	AYPDANLLNDR.2	636316343	24.9	519266122	18	35	AYPDANLLNDR	y9	-1	heavy
CCND1	AYPDANLLNDR.2	636316343	24.9	235107718	18	35	AYPDANLLNDR	b2	-1	heavy
CCND1	ETIPLTAEK.2	501279314	22	771461081	17	35	ETIPLTAEK	y7	-1	light
CCND1	ETIPLTAEK.2	501279314	22	658377017	17	35	ETIPLTAEK	y6	-1	light
CCND1	ETIPLTAEK.2	501279314	22	561324253	23	35	ETIPLTAEK	y5	-1	light
CCND1	ETIPLTAEK.2	501279314	22	448240189	21	35	ETIPLTAEK	y4	-1	light
CCND1	ETIPLTAEK.2	501279314	22	329692147	17	35	ETIPLTAEK	y6	-1	light
CCND1	ETIPLTAEK.2	505286414	22	77947528	17	35	ETIPLTAEK	y7	-1	heavy
CCND1	ETIPLTAEK.2	505286414	22	666391216	17	35	ETIPLTAEK	y6	-1	heavy
CCND1	ETIPLTAEK.2	505286414	22	569338452	23	35	ETIPLTAEK	y5	-1	heavy
CCND1	ETIPLTAEK.2	505286414	22	456254388	21	35	ETIPLTAEK	y4	-1	heavy
CCND1	ETIPLTAEK.2	505286414	22	333699246	17	35	ETIPLTAEK	y6	-1	heavy
CCND1	SPNNFLSYYR.2	630804019	26.72	848430115	24	35	SPNNFLSYYR	y6	-1	light
CCND1	SPNNFLSYYR.2	630804019	26.72	701361701	24	35	SPNNFLSYYR	y5	-1	light
CCND1	SPNNFLSYYR.2	630804019	26.72	588277637	24	35	SPNNFLSYYR	y4	-1	light
CCND1	SPNNFLSYYR.2	630804019	26.72	587288005	22	35	SPNNFLSYYR	y9	-1	light
CCND1	SPNNFLSYYR.2	630804019	26.72	185092068	32	35	SPNNFLSYYR	b2	-1	light
CCND1	SPNNFLSYYR.2	635808154	26.72	858438384	24	35	SPNNFLSYYR	y6	-1	heavy
CCND1	SPNNFLSYYR.2	635808154	26.72	71136997	24	35	SPNNFLSYYR	y5	-1	heavy
CCND1	SPNNFLSYYR.2	635808154	26.72	598285906	24	35	SPNNFLSYYR	y4	-1	heavy
CCND1	SPNNFLSYYR.2	635808154	26.72	59229214	22	35	SPNNFLSYYR	y9	-1	heavy
CCND1	SPNNFLSYYR.2	635808154	26.72	185092068	32	35	SPNNFLSYYR	b2	-1	heavy
CCND1	WNLAAMTPHDFIEHFLSK.3	719691053	34.95	928971821	21	35	WNLAAMTPHDFIEHFLSK	y16	-1	light
CCND1	WNLAAMTPHDFIEHFLSK.3	719691053	34.95	872429789	21	35	WNLAAMTPHDFIEHFLSK	y15	-1	light
CCND1	WNLAAMTPHDFIEHFLSK.3	719691053	34.95	836911232	23	35	WNLAAMTPHDFIEHFLSK	y14	-1	light
CCND1	WNLAAMTPHDFIEHFLSK.3	719691053	34.95	801392676	19	35	WNLAAMTPHDFIEHFLSK	y13	-1	light
CCND1	WNLAAMTPHDFIEHFLSK.3	719691053	34.95	685348594	27	35	WNLAAMTPHDFIEHFLSK	y11	-1	light
CCND1	WNLAAMTPHDFIEHFLSK.3	722362453	34.95	932978921	21	35	WNLAAMTPHDFIEHFLSK	y16	-1	heavy
CCND1	WNLAAMTPHDFIEHFLSK.3	722362453	34.95	876436889	21	35	WNLAAMTPHDFIEHFLSK	y15	-1	heavy
CCND1	WNLAAMTPHDFIEHFLSK.3	722362453	34.95	840918332	23	35	WNLAAMTPHDFIEHFLSK	y14	-1	heavy
CCND1	WNLAAMTPHDFIEHFLSK.3	722362453	34.95	805399775	19	35	WNLAAMTPHDFIEHFLSK	y13	-1	heavy
CCND1	WNLAAMTPHDFIEHFLSK.3	722362453	34.95	689355693	27	35	WNLAAMTPHDFIEHFLSK	y11	-1	heavy
CDK1	YSTPVDIWSIGTIFAELATK.2	1106580445	42.17	1436778393	38	35	YSTPVDIWSIGTIFAELATK	y13	2	light
CDK1	YSTPVDIWSIGTIFAELATK.2	1106580445	42.17	125069908	36	35	YSTPVDIWSIGTIFAELATK	y12	3	light
CDK1	YSTPVDIWSIGTIFAELATK.2	1106580445	42.17	1050582987	38	35	YSTPVDIWSIGTIFAELATK	y10	1	light
CDK1	YSTPVDIWSIGTIFAELATK.2	1106580445	42.17	779429781	40	35	YSTPVDIWSIGTIFAELATK	y7	4	light
CDK1	YSTPVDIWSIGTIFAELATK.2	1106580445	42.17	931008927	32	35	YSTPVDIWSIGTIFAELATK	y17	-1	light
CDK1	YSTPVDIWSIGTIFAELATK.2	1110587544	42.17	1444792592	38	35	YSTPVDIWSIGTIFAELATK	y13	2	heavy
CDK1	YSTPVDIWSIGTIFAELATK.2	1110587544	42.17	1258713279	36	35	YSTPVDIWSIGTIFAELATK	y12	3	heavy
CDK1	YSTPVDIWSIGTIFAELATK.2	1110587544	42.17	1058597186	38	35	YSTPVDIWSIGTIFAELATK	y10	1	heavy
CDK1	YSTPVDIWSIGTIFAELATK.2	1110587544	42.17	78744398	40	35	YSTPVDIWSIGTIFAELATK	y7	4	heavy
CDK1	YSTPVDIWSIGTIFAELATK.2	1110587544	42.17	935016026	32	35	YSTPVDIWSIGTIFAELATK	y17	-1	heavy
CDK1	KPLFHGDSEIDQLFR.3	60131257	28.03	67835695	22	35	KPLFHGDSEIDQLFR	y5	1	light
CDK1	KPLFHGDSEIDQLFR.3	60131257	28.03	563330007	26	35	KPLFHGDSEIDQLFR	y4	3	light
CDK1	KPLFHGDSEIDQLFR.3	60131257	28.03	837417736	22	35	KPLFHGDSEIDQLFR	y14	2	light
CDK1	KPLFHGDSEIDQLFR.3	60131257	28.03	506248349	20	35	KPLFHGDSEIDQLFR	b9	8	light
CDK1	KPLFHGDSEIDQLFR.3	60131257	28.03	562790381	18	35	KPLFHGDSEIDQLFR	b10	26	light
CDK1	KPLFHGDSEIDQLFR.3	60464866	28.03	688365219	22	35	KPLFHGDSEIDQLFR	y5	1	heavy
CDK1	KPLFHGDSEIDQLFR.3	60464866	28.03	573338276	26	35	KPLFHGDSEIDQLFR	y4	3	heavy
CDK1	KPLFHGDSEIDQLFR.3	60464866	28.03	842421871	22	35	KPLFHGDSEIDQLFR	y14	2	heavy
CDK1	KPLFHGDSEIDQLFR.3	60464866	28.03	506248349	20	35	KPLFHGDSEIDQLFR	b9	8	heavy
CDK1	KPLFHGDSEIDQLFR.3	60464866	28.03	562790381	18	35	KPLFHGDSEIDQLFR	b10	26	heavy
CDK1	NLDENGLDLLSK.2	665846081	28.11	1103557895	22	35	NLDENGLDLLSK	y10	2	light
CDK1	NLDENGLDLLSK.2	665846081	28.11	988530952	22	35	NLDENGLDLLSK	y9	10	light
CDK1	NLDENGLDLLSK.2	665846081	28.11	859488358	22	35	NLDENGLDLLSK	y8	6	light
CDK1	NLDENGLDLLSK.2	665846081	28.11	46031296	30	35	NLDENGLDLLSK	y4	8	light
CDK1	NLDENGLDLLSK.2	665846081	28.11	228134267	20	35	NLDENGLDLLSK	b2	1	light
CDK1	NLDENGLDLLSK.2	669853181	28.11	1111572094	22	35	NLDENGLDLLSK	y10	2	heavy
CDK1	NLDENGLDLLSK.2	669853181	28.11	996545151	22	35	NLDENGLDLLSK	y9	10	heavy
CDK1	NLDENGLDLLSK.2	669853181	28.11	867502558	22	35	NLDENGLDLLSK	y8	6	heavy
CDK1	NLDENGLDLLSK.2	669853181	28.11	468327159	30	35	NLDENGLDLLSK	y4	8	heavy
CDK1	NLDENGLDLLSK.2	669853181	28.11	228134267	20	35	NLDENGLDLLSK	b2	1	heavy
CDK1	SPEVLLGSAR.2	514790381	23.44	616377686	20	35	SPEVLLGSAR	y6	1	light
CDK1	SPEVLLGSAR.2	514790381	23.44	503293622	20	35	SPEVLLGSAR	y5	2	light
CDK1	SPEVLLGSAR.2	514790381	23.44	390209558	18	35	SPEVLLGSAR	y4	6	light
CDK1	SPEVLLGSAR.2	514790381	23.44	185092068	28	35	SPEVLLGSAR	b2	4	light
CDK1	SPEVLLGSAR.2	514790381	23.44	314134661	22	35	SPEVLLGSAR	b3	3	light
CDK1	SPEVLLGSAR.2	519794515	23.44	626385955	20	35	SPEVLLGSAR	y6	1	heavy
CDK1	SPEVLLGSAR.2	519794515	23.44	513301891	20	35	SPEVLLGSAR	y5	2	heavy
CDK1	SPEVLLGSAR.2	519794515	23.44	400217827	18	35	SPEVLLGSAR	y4	6	heavy
CDK1	SPEVLLGSAR.2	519794515	23.44	185092068	28	35	SPEVLLGSAR	b2	4	heavy
CDK1	SPEVLLGSAR.2	519794515	23.44	314134661	22	35	SPEVLLGSAR	b3	3	heavy
CDK1	VYTHEVVTLWYR.3	522608547	27.57	738393336	17	35	VYTHEVVTLWYR	y5	-1	light
CDK1	VYTHEVVTLWYR.3	522608547	27.57	637345657	17	35	VYTHEVVTLWYR	y4	-1	light
CDK1	VYTHEVVTLWYR.3	522608547	27.57	524261593	15	35	VYTHEVVTLWYR	y3	-1	light
CDK1	VYTHEVVTLWYR.3	522608547	27.57	652343312	15	35	VYTHEVVTLWYR	y10	-1	light
CDK1	VYTHEVVTLWYR.3	522608547	27.57	729356616	17	35	VYTHEVVTLWYR	b6	-1	light
CDK1	VYTHEVVTLWYR.3	525944637	27.57	748401605	17	35	VYTHEVVTLWYR	y5	-1	heavy
CDK1	VYTHEVVTLWYR.3	525944637	27.57	647353926	17	35	VYTHEVVTLWYR	y4	-1	heavy
CDK1	VYTHEVVTLWYR.3	525944637	27.57	534269862	15	35	VYTHEVVTLWYR	y3	-1	heavy
CDK1	VYTHEVVTLWYR.3	525944637	27.57	657347446	15	35	VYTHEVVTLWYR	y10	-1	heavy
CDK1	VYTHEVVTLWYR.3	525944637	27.57	729356616	17	35	VYTHEVVTLWYR	b6	-1	heavy
CDK1	AFGIPIR.2	387237056	26.7	555361307	13	35	AFGIPIR	y5	1	light
CDK1	AFGIPIR.2	387237056	26.7	38525578	13	35	AFGIPIR	y3	2	light
CDK1	AFGIPIR.2	387237056	26.7	351718499	13	35	AFGIPIR	y6	8	light
CDK1	AFGIPIR.2	387237056	26.7	219112804	9	35	AFGIPIR	b2	3	light
CDK1	AFGIPIR.2	387237056	26.7	389218332	9	35	AFGIPIR	b4	12	light
CDK1	AFGIPIR.2	39224119	26.7	565369576	13	35	AFGIPIR	y5	1	heavy
CDK1	AFGIPIR.2	39224119	26.7	395264049	13	35	AFGIPIR	y3	2	heavy
CDK1	AFGIPIR.2	39224119	26.7	356722633	13	35	AFGIPIR	y6	8	heavy
CDK1	AFGIPIR.2	39224119	26.7	219112804	9	35	AFGIPIR	b2	3	heavy
CDK1	AFGIPIR.2	39224119	26.7	389218332	9	35	AFGIPIR	b4	12	heavy
CDK1	ALGTPNNEVWPEVESLQDYK.2	1145055322	30.5	1393663422	41	35	ALGTPNNEVWPEVESLQDYK	y11	2	light
CDK1	ALGTPNNEVWPEVESLQDYK.2	1145055322	30.5	1207584109	39	35	ALGTPNNEVWPEVESLQDYK	y10	1	light
CDK1	ALGTPNNEVWPEVESLQDYK.2	1145055322	30.5	310176132	51	35	ALGTPNNEVWPEVESLQDYK	y2	9	light
CDK1	ALGTPNNEVWPEVESLQDYK.2	1145055322	30.5	973960162	35	35	ALGTPNNEVWPEVESLQDYK	y16	8	light
CDK1	ALGTPNNEVWPEVESLQDYK.2	1145055322	30.5	554293287	43	35	ALGTPNNEVWPEVESLQDYK	b6	3	light
CDK1	ALGTPNNEVWPEVESLQDYK.2	1149062422	30.5	1401677621	41	35	ALGTPNNEVWPEVESLQDYK	y11	2	heavy
CDK1	ALGTPNNEVWPEVESLQDYK.2	1149062422	30.5	1215598308	39	35	ALGTPNNEVWPEVESLQDYK	y10	1	heavy
CDK1	ALGTPNNEVWPEVESLQDYK.2	1149062422	30.5	318190331	51	35	ALGTPNNEVWPEVESLQDYK	y2	9	heavy
CDK1	ALGTPNNEVWPEVESLQDYK.2	1149062422	30.5	977967262	35	35	ALGTPNNEVWPEVESLQDYK	y16	8	heavy
CDK1	ALGTPNNEVWPEVESLQDYK.2	1149062422	30.5	554293287	43	35	ALGTPNNEVWPEVESLQDYK	b6	3	heavy
CDK1	LESEEEGVPSTAIR.2	75887811	22.22	929505071	29	35	LESEEEGVPSTAIR	y9	4	light
CDK1	LESEEEGVPSTAIR.2	75887811	22.22	800462478	29	35	LESEEEGVPSTAIR	y8	2	light
CDK1	LESEEEGVPSTAIR.2	75887811	22.22	6443726	25	35	LESEEEGVPSTAIR	y6	1	light
CDK1	LESEEEGVPSTAIR.2	75887811	22.22	243133933	31	35	LESEEEGVPSTAIR	b2	3	light
CDK1	LESEEEGVPSTAIR.2	75887811	22.22	873383619	21	35	LESEEEGVPSTAIR	b8	-1	light
CDK1	LESEEEGVPSTAIR.2	763882244	22.22	93951334	29	35	LESEEEGVPSTAIR	y9	4	heavy
CDK1	LESEEEGVPSTAIR.2	763882244	22.22	810470747	29	35	LESEEEGVPSTAIR	y8	2	heavy
CDK1	LESEEEGVPSTAIR.2	763882244	22.22	654380869	25	35	LESEEEGVPSTAIR	y6	1	heavy
CDK1	LESEEEGVPSTAIR.2	763882244	22.22	243133933	31	35	LESEEEGVPSTAIR	b2	3	heavy
CDK1	LESEEEGVPSTAIR.2	763882244	22.22	873383619	21	35	LESEEEGVPSTAIR	b8	-1	heavy
E2F1	APVDEDRLSPLVAADSLLEHVR.4	601322311	32.85	96851597	24	35	APVDEDRLSPLVAADSLLEHVR	y8	-1	light
E2F1	APVDEDRLSPLVAADSLLEHVR.4	601322311	32.85	853489027	24	35	APVDEDRLSPLVAADSLLEHVR	y7	-1	light
E2F1	APVDEDRLSPLVAADSLLEHVR.4	601322311	32.85	653372935	24	35	APVDEDRLSPLVAADSLLEHVR	y5	-1	light
E2F1	APVDEDRLSPLVAADSLLEHVR.4	601322311	32.85	540288871	24	35	APVDEDRLSPLVAADSLLEHVR	y4	-1	light
E2F1	APVDEDRLSPLVAADSLLEHVR.4	601322311	32.85	710401358	18	35	APVDEDRLSPLVAADSLLEHVR	y13	-1	light
E2F1	APVDEDRLSPLVAADSLLEHVR.4	603824378	32.85	978524239	24	35	APVDEDRLSPLVAADSLLEHVR	y8	-1	heavy
E2F1	APVDEDRLSPLVAADSLLEHVR.4	603824378	32.85	863497296	24	35	APVDEDRLSPLVAADSLLEHVR	y7	-1	heavy
E2F1	APVDEDRLSPLVAADSLLEHVR.4	603824378	32.85	663381204	24	35	APVDEDRLSPLVAADSLLEHVR	y5	-1	heavy
E2F1	APVDEDRLSPLVAADSLLEHVR.4	603824378	32.85	55029714	24	35	APVDEDRLSPLVAADSLLEHVR	y4	-1	heavy
E2F1	APVDEDRLSPLVAADSLLEHVR.4	603824378	32.85	715405492	18	35	APVDEDRLSPLVAADSLLEHVR	y13	-1	heavy
E2F1	QGPIDVFLC[+57.021464]PEETVGGISPGK.2	1100551361	32.97	1330630742	36	35	QGPIDVFLCPEETVGGISPGK	y13	-1	light
E2F1	QGPIDVFLC[+57.021464]PEETVGGISPGK.2	1100551361	32.97	1170600094	38	35	QGPIDVFLCPEETVGGISPGK	y12	-1	light
E2F1	QGPIDVFLC[+57.021464]PEETVGGISPGK.2	1100551361	32.97	615346051	46	35	QGPIDVFLCPEETVGGISPGK	y7	-1	light
E2F1	QGPIDVFLC[+57.021464]PEETVGGISPGK.2	1100551361	32.97	38821906	42	35	QGPIDVFLCPEETVGGISPGK	y4	-1	light
E2F1	QGPIDVFLC[+57.021464]PEETVGGISPGK.2	1100551361	32.97	301187031	50	35	QGPIDVFLCPEETVGGISPGK	y3	-1	light
E2F1	QGPIDVFLC[+57.021464]PEETVGGISPGK.2	1104558461	32.97	1338644941	36	35	QGPIDVFLCPEETVGGISPGK	y13	-1	heavy
E2F1	QGPIDVFLC[+57.021464]PEETVGGISPGK.2	1104558461	32.97	1178614293	38	35	QGPIDVFLCPEETVGGISPGK	y12	-1	heavy
E2F1	QGPIDVFLC[+57.021464]PEETVGGISPGK.2	1104558461	32.97	62336025	46	35	QGPIDVFLCPEETVGGISPGK	y7	-1	heavy
E2F1	QGPIDVFLC[+57.021464]PEETVGGISPGK.2	1104558461	32.97	396233259	42	35	QGPIDVFLCPEETVGGISPGK	y4	-1	heavy
E2F1	QGPIDVFLC[+57.021464]PEETVGGISPGK.2	1104558461	32.97	30920123	50	35	QGPIDVFLCPEETVGGISPGK	y3	-1	heavy
E2F1	IYDITNVLEGIQLIAK.2	902016752	38.12	984608808	30	35	IYDITNVLEGIQLIAK	y9	-1	light
E2F1	IYDITNVLEGIQLIAK.2	902016752	38.12	871524744	28	35	IYDITNVLEGIQLIAK	y8	-1	light
E2F1	IYDITNVLEGIQLIAK.2	902016752	38.12	742482151	26	35	IYDITNVLEGIQLIAK	y7	-1	light
E2F1	IYDITNVLEGIQLIAK.2	902016752	38.12	392181612	34	35	IYDITNVLEGIQLIAK	b3	-1	light
E2F1	IYDITNVLEGIQLIAK.2	902016752	38.12	819424696	26	35	IYDITNVLEGIQLIAK	b7	-1	light
E2F1	IYDITNVLEGIQLIAK.2	906023851	38.12	992623007	30	35	IYDITNVLEGIQLIAK	y9	-1	heavy
E2F1	IYDITNVLEGIQLIAK.2	906023851	38.12	879538943	28	35	IYDITNVLEGIQLIAK	y8	-1	heavy
E2F1	IYDITNVLEGIQLIAK.2	906023851	38.12	75049635	26	35	IYDITNVLEGIQLIAK	y7	-1	heavy
E2F1	IYDITNVLEGIQLIAK.2	906023851	38.12	392181612	34	35	IYDITNVLEGIQLIAK	b3	-1	heavy
E2F1	IYDITNVLEGIQLIAK.2	906023851	38.12	819424696	26	35	IYDITNVLEGIQLIAK	b7	-1	heavy
E2F1	LDLETDHQYLAESSGPAR.3	667988592	24.25	774374057	21	35	LDLETDHQYLAESSGPAR	y8	-1	light
E2F1	LDLETDHQYLAESSGPAR.3	667988592	24.25	57429435	21	35	LDLETDHQYLAESSGPAR	y6	-1	light
E2F1	LDLETDHQYLAESSGPAR.3	667988592	24.25	400230293	17	35	LDLETDHQYLAESSGPAR	y4	-1	light
E2F1	LDLETDHQYLAESSGPAR.3	667988592	24.25	887423747	21	35	LDLETDHQYLAESSGPAR	y16	-1	light
E2F1	LDLETDHQYLAESSGPAR.3	667988592	24.25	229118283	25	35	LDLETDHQYLAESSGPAR	b2	-1	light
E2F1	LDLETDHQYLAESSGPAR.3	671324682	24.25	784382326	21	35	LDLETDHQYLAESSGPAR	y8	-1	heavy
E2F1	LDLETDHQYLAESSGPAR.3	671324682	24.25	584302619	21	35	LDLETDHQYLAESSGPAR	y6	-1	heavy
E2F1	LDLETDHQYLAESSGPAR.3	671324682	24.25	410238562	17	35	LDLETDHQYLAESSGPAR	y4	-1	heavy
E2F1	LDLETDHQYLAESSGPAR.3	671324682	24.25	892427881	21	35	LDLETDHQYLAESSGPAR	y16	-1	heavy
E2F1	LDLETDHQYLAESSGPAR.3	671324682	24.25	229118283	25	35	LDLETDHQYLAESSGPAR	b2	-1	heavy
E2F1	TPSQEVTSEEENR.2	753339349	17.65	1092480373	31	35	TPSQEVTSEEENR	y9	-1	light
E2F1	TPSQEVTSEEENR.2	753339349	17.65	96343778	31	35	TPSQEVTSEEENR	y8	-1	light
E2F1	TPSQEVTSEEENR.2	753339349	17.65	864369366	31	35	TPSQEVTSEEENR	y7	-1	light
E2F1	TPSQEVTSEEENR.2	753339349	17.65	763321687	31	35	TPSQEVTSEEENR	y6	-1	light
E2F1	TPSQEVTSEEENR.2	753339349	17.65	289161879	37	35	TPSQEVTSEEENR	y2	-1	light
E2F1	TPSQEVTSEEENR.2	758343483	17.65	1102488642	31	35	TPSQEVTSEEENR	y9	-1	heavy
E2F1	TPSQEVTSEEENR.2	758343483	17.65	973446049	31	35	TPSQEVTSEEENR	y8	-1	heavy
E2F1	TPSQEVTSEEENR.2	758343483	17.65	874377635	31	35	TPSQEVTSEEENR	y7	-1	heavy
E2F1	TPSQEVTSEEENR.2	758343483	17.65	773329956	31	35	TPSQEVTSEEENR	y6	-1	heavy
E2F1	TPSQEVTSEEENR.2	758343483	17.65	299170148	37	35	TPSQEVTSEEENR	y2	-1	heavy
E2F1	LLSEDTDSQR.2	582280574	17.8	937385744	20	35	LLSEDTDSQR	y8	-1	light
E2F1	LLSEDTDSQR.2	582280574	17.8	721311122	22	35	LLSEDTDSQR	y6	-1	light
E2F1	LLSEDTDSQR.2	582280574	17.8	606284179	26	35	LLSEDTDSQR	y5	-1	light
E2F1	LLSEDTDSQR.2	582280574	17.8	390209558	30	35	LLSEDTDSQR	y3	-1	light
E2F1	LLSEDTDSQR.2	582280574	17.8	227175404	18	35	LLSEDTDSQR	b2	-1	light
E2F1	LLSEDTDSQR.2	587284708	17.8	947394013	20	35	LLSEDTDSQR	y8	-1	heavy
E2F1	LLSEDTDSQR.2	587284708	17.8	731319391	22	35	LLSEDTDSQR	y6	-1	heavy
E2F1	LLSEDTDSQR.2	587284708	17.8	616292448	26	35	LLSEDTDSQR	y5	-1	heavy
E2F1	LLSEDTDSQR.2	587284708	17.8	400217827	30	35	LLSEDTDSQR	y3	-1	heavy
E2F1	LLSEDTDSQR.2	587284708	17.8	227175404	18	35	LLSEDTDSQR	b2	-1	heavy
E2F1	LSPLVAADSLLEHVR.3	540642028	32.91	653372935	24	35	LSPLVAADSLLEHVR	y5	-1	light
E2F1	LSPLVAADSLLEHVR.3	540642028	32.91	540288871	24	35	LSPLVAADSLLEHVR	y4	-1	light
E2F1	LSPLVAADSLLEHVR.3	540642028	32.91	710401358	14	35	LSPLVAADSLLEHVR	y13	-1	light
E2F1	LSPLVAADSLLEHVR.3	540642028	32.91	605332944	20	35	LSPLVAADSLLEHVR	y11	-1	light
E2F1	LSPLVAADSLLEHVR.3	540642028	32.91	555798737	20	35	LSPLVAADSLLEHVR	y10	-1	light
E2F1	LSPLVAADSLLEHVR.3	543978118	32.91	663381204	24	35	LSPLVAADSLLEHVR	y5	-1	heavy
E2F1	LSPLVAADSLLEHVR.3	543978118	32.91	55029714	24	35	LSPLVAADSLLEHVR	y4	-1	heavy
E2F1	LSPLVAADSLLEHVR.3	543978118	32.91	715405492	14	35	LSPLVAADSLLEHVR	y13	-1	heavy
E2F1	LSPLVAADSLLEHVR.3	543978118	32.91	610337078	20	35	LSPLVAADSLLEHVR	y11	-1	heavy
E2F1	LSPLVAADSLLEHVR.3	543978118	32.91	560802871	20	35	LSPLVAADSLLEHVR	y10	-1	heavy
E2F2	VDGLPSPK.2	40672926	20.59	713382831	16	35	VDGLPSPK	y7	-1	light
E2F2	VDGLPSPK.2	40672926	20.59	598355888	14	35	VDGLPSPK	y6	-1	light
E2F2	VDGLPSPK.2	40672926	20.59	42825036	12	35	VDGLPSPK	y4	-1	light
E2F2	VDGLPSPK.2	40672926	20.59	331197596	14	35	VDGLPSPK	y3	-1	light
E2F2	VDGLPSPK.2	40672926	20.59	244165568	22	35	VDGLPSPK	y2	-1	light
E2F2	VDGLPSPK.2	41073636	20.59	72139703	16	35	VDGLPSPK	y7	-1	heavy
E2F2	VDGLPSPK.2	41073636	20.59	606370087	14	35	VDGLPSPK	y6	-1	heavy
E2F2	VDGLPSPK.2	41073636	20.59	436264559	12	35	VDGLPSPK	y4	-1	heavy
E2F2	VDGLPSPK.2	41073636	20.59	339211795	14	35	VDGLPSPK	y3	-1	heavy
E2F2	VDGLPSPK.2	41073636	20.59	252179767	22	35	VDGLPSPK	y2	-1	heavy
E2F2	IYDITNVLEGIQLIR.2	880501269	37.18	941577842	28	35	IYDITNVLEGIQLIR	y8	2	light
E2F2	IYDITNVLEGIQLIR.2	880501269	37.18	828493778	28	35	IYDITNVLEGIQLIR	y7	6	light
E2F2	IYDITNVLEGIQLIR.2	880501269	37.18	699451185	28	35	IYDITNVLEGIQLIR	y6	3	light
E2F2	IYDITNVLEGIQLIR.2	880501269	37.18	529345657	24	35	IYDITNVLEGIQLIR	y4	11	light
E2F2	IYDITNVLEGIQLIR.2	880501269	37.18	392181612	30	35	IYDITNVLEGIQLIR	b3	1	light
E2F2	IYDITNVLEGIQLIR.2	885505403	37.18	951586111	28	35	IYDITNVLEGIQLIR	y8	2	heavy
E2F2	IYDITNVLEGIQLIR.2	885505403	37.18	838502047	28	35	IYDITNVLEGIQLIR	y7	6	heavy
E2F2	IYDITNVLEGIQLIR.2	885505403	37.18	709459454	28	35	IYDITNVLEGIQLIR	y6	3	heavy
E2F2	IYDITNVLEGIQLIR.2	885505403	37.18	539353926	24	35	IYDITNVLEGIQLIR	y4	11	heavy
E2F2	IYDITNVLEGIQLIR.2	885505403	37.18	392181612	30	35	IYDITNVLEGIQLIR	b3	1	heavy
E2F2	LDLEGIGRPVVPEFPTPK.3	655366564	30.59	868490704	20	35	LDLEGIGRPVVPEFPTPK	y16	-1	light
E2F2	LDLEGIGRPVVPEFPTPK.3	655366564	30.59	811948672	20	35	LDLEGIGRPVVPEFPTPK	y15	-1	light
E2F2	LDLEGIGRPVVPEFPTPK.3	655366564	30.59	747427376	20	35	LDLEGIGRPVVPEFPTPK	y14	-1	light
E2F2	LDLEGIGRPVVPEFPTPK.3	655366564	30.59	662374612	18	35	LDLEGIGRPVVPEFPTPK	y12	-1	light
E2F2	LDLEGIGRPVVPEFPTPK.3	655366564	30.59	408218528	18	35	LDLEGIGRPVVPEFPTPK	y7	-1	light
E2F2	LDLEGIGRPVVPEFPTPK.3	658037963	30.59	872497804	20	35	LDLEGIGRPVVPEFPTPK	y16	-1	heavy
E2F2	LDLEGIGRPVVPEFPTPK.3	658037963	30.59	815955772	20	35	LDLEGIGRPVVPEFPTPK	y15	-1	heavy
E2F2	LDLEGIGRPVVPEFPTPK.3	658037963	30.59	751434475	20	35	LDLEGIGRPVVPEFPTPK	y14	-1	heavy
E2F2	LDLEGIGRPVVPEFPTPK.3	658037963	30.59	666381711	18	35	LDLEGIGRPVVPEFPTPK	y12	-1	heavy
E2F2	LDLEGIGRPVVPEFPTPK.3	658037963	30.59	412225628	18	35	LDLEGIGRPVVPEFPTPK	y7	-1	heavy
E2F2	ALASAAGQTPK.2	507782556	16.52	830436657	18	35	ALASAAGQTPK	y9	-1	light
E2F2	ALASAAGQTPK.2	507782556	16.52	759399543	18	35	ALASAAGQTPK	y8	-1	light
E2F2	ALASAAGQTPK.2	507782556	16.52	601330401	16	35	ALASAAGQTPK	y6	-1	light
E2F2	ALASAAGQTPK.2	507782556	16.52	530293287	16	35	ALASAAGQTPK	y5	-1	light
E2F2	ALASAAGQTPK.2	507782556	16.52	185128454	18	35	ALASAAGQTPK	b2	-1	light
E2F2	ALASAAGQTPK.2	511789655	16.52	838450856	18	35	ALASAAGQTPK	y9	-1	heavy
E2F2	ALASAAGQTPK.2	511789655	16.52	767413742	18	35	ALASAAGQTPK	y8	-1	heavy
E2F2	ALASAAGQTPK.2	511789655	16.52	6093446	16	35	ALASAAGQTPK	y6	-1	heavy
E2F2	ALASAAGQTPK.2	511789655	16.52	538307486	16	35	ALASAAGQTPK	y5	-1	heavy
E2F2	ALASAAGQTPK.2	511789655	16.52	185128454	18	35	ALASAAGQTPK	b2	-1	heavy
E2F2	TEDNLQIYLK.2	61882716	26.49	1006556772	20	35	TEDNLQIYLK	y8	-1	light
E2F2	TEDNLQIYLK.2	61882716	26.49	891529829	22	35	TEDNLQIYLK	y7	-1	light
E2F2	TEDNLQIYLK.2	61882716	26.49	664402838	20	35	TEDNLQIYLK	y5	-1	light
E2F2	TEDNLQIYLK.2	61882716	26.49	53634426	22	35	TEDNLQIYLK	y4	-1	light
E2F2	TEDNLQIYLK.2	61882716	26.49	423260196	22	35	TEDNLQIYLK	y3	-1	light
E2F2	TEDNLQIYLK.2	62283426	26.49	1014570971	20	35	TEDNLQIYLK	y8	-1	heavy
E2F2	TEDNLQIYLK.2	62283426	26.49	899544028	22	35	TEDNLQIYLK	y7	-1	heavy
E2F2	TEDNLQIYLK.2	62283426	26.49	672417037	20	35	TEDNLQIYLK	y5	-1	heavy
E2F2	TEDNLQIYLK.2	62283426	26.49	544358459	22	35	TEDNLQIYLK	y4	-1	heavy
E2F2	TEDNLQIYLK.2	62283426	26.49	431274395	22	35	TEDNLQIYLK	y3	-1	heavy
E2F3	LLTEDSENQR.2	602793849	17.88	978412293	23	35	LLTEDSENQR	y8	-1	light
E2F3	LLTEDSENQR.2	602793849	17.88	748322021	23	35	LLTEDSENQR	y6	-1	light
E2F3	LLTEDSENQR.2	602793849	17.88	633295078	29	35	LLTEDSENQR	y5	-1	light
E2F3	LLTEDSENQR.2	602793849	17.88	489709785	17	35	LLTEDSENQR	y8	-1	light
E2F3	LLTEDSENQR.2	602793849	17.88	227175404	21	35	LLTEDSENQR	b2	-1	light
E2F3	LLTEDSENQR.2	607797983	17.88	988420562	23	35	LLTEDSENQR	y8	-1	heavy
E2F3	LLTEDSENQR.2	607797983	17.88	75833029	23	35	LLTEDSENQR	y6	-1	heavy
E2F3	LLTEDSENQR.2	607797983	17.88	643303347	29	35	LLTEDSENQR	y5	-1	heavy
E2F3	LLTEDSENQR.2	607797983	17.88	494713919	17	35	LLTEDSENQR	y8	-1	heavy
E2F3	LLTEDSENQR.2	607797983	17.88	227175404	21	35	LLTEDSENQR	b2	-1	heavy
E2F3	AGLLQQPPALGR.2	610859129	25.81	866484276	22	35	AGLLQQPPALGR	y8	-1	light
E2F3	AGLLQQPPALGR.2	610859129	25.81	738425699	22	35	AGLLQQPPALGR	y7	-1	light
E2F3	AGLLQQPPALGR.2	610859129	25.81	610367121	22	35	AGLLQQPPALGR	y6	-1	light
E2F3	AGLLQQPPALGR.2	610859129	25.81	611351137	18	35	AGLLQQPPALGR	b6	-1	light
E2F3	AGLLQQPPALGR.2	610859129	25.81	242149918	24	35	AGLLQQPPALGR	b5	-1	light
E2F3	AGLLQQPPALGR.2	615863263	25.81	876492545	22	35	AGLLQQPPALGR	y8	-1	heavy
E2F3	AGLLQQPPALGR.2	615863263	25.81	748433968	22	35	AGLLQQPPALGR	y7	-1	heavy
E2F3	AGLLQQPPALGR.2	615863263	25.81	62037539	22	35	AGLLQQPPALGR	y6	-1	heavy
E2F3	AGLLQQPPALGR.2	615863263	25.81	611351137	18	35	AGLLQQPPALGR	b6	-1	heavy
E2F3	AGLLQQPPALGR.2	615863263	25.81	242149918	24	35	AGLLQQPPALGR	b5	-1	heavy
E2F3	EVTELSQEEK.2	596290607	18.47	963462932	21	35	EVTELSQEEK	y8	3	light
E2F3	EVTELSQEEK.2	596290607	18.47	73337266	23	35	EVTELSQEEK	y6	2	light
E2F3	EVTELSQEEK.2	596290607	18.47	620288596	21	35	EVTELSQEEK	y5	1	light
E2F3	EVTELSQEEK.2	596290607	18.47	482235104	19	35	EVTELSQEEK	y8	-1	light
E2F3	EVTELSQEEK.2	596290607	18.47	229118283	19	35	EVTELSQEEK	b2	5	light
E2F3	EVTELSQEEK.2	600297707	18.47	971477131	21	35	EVTELSQEEK	y8	3	heavy
E2F3	EVTELSQEEK.2	600297707	18.47	741386859	23	35	EVTELSQEEK	y6	2	heavy
E2F3	EVTELSQEEK.2	600297707	18.47	628302795	21	35	EVTELSQEEK	y5	1	heavy
E2F3	EVTELSQEEK.2	600297707	18.47	486242203	19	35	EVTELSQEEK	y8	-1	heavy
E2F3	EVTELSQEEK.2	600297707	18.47	229118283	19	35	EVTELSQEEK	b2	5	heavy
E2F3	IYDITNVLEGIHLIK.3	581001333	35.09	922572029	22	35	IYDITNVLEGIHLIK	y8	-1	light
E2F3	IYDITNVLEGIHLIK.3	581001333	35.09	809487965	20	35	IYDITNVLEGIHLIK	y7	-1	light
E2F3	IYDITNVLEGIHLIK.3	581001333	35.09	81445633	18	35	IYDITNVLEGIHLIK	y14	-1	light
E2F3	IYDITNVLEGIHLIK.3	581001333	35.09	732924666	16	35	IYDITNVLEGIHLIK	y13	-1	light
E2F3	IYDITNVLEGIHLIK.3	581001333	35.09	618869162	18	35	IYDITNVLEGIHLIK	y11	-1	light
E2F3	IYDITNVLEGIHLIK.3	583672733	35.09	930586228	22	35	IYDITNVLEGIHLIK	y8	-1	heavy
E2F3	IYDITNVLEGIHLIK.3	583672733	35.09	817502164	20	35	IYDITNVLEGIHLIK	y7	-1	heavy
E2F3	IYDITNVLEGIHLIK.3	583672733	35.09	81846343	18	35	IYDITNVLEGIHLIK	y14	-1	heavy
E2F3	IYDITNVLEGIHLIK.3	583672733	35.09	736931765	16	35	IYDITNVLEGIHLIK	y13	-1	heavy
E2F3	IYDITNVLEGIHLIK.3	583672733	35.09	622876262	18	35	IYDITNVLEGIHLIK	y11	-1	heavy
E2F3	FIQLLSQSPDGVLDLNK.2	94401474	32.48	1272643021	30	35	FIQLLSQSPDGVLDLNK	y12	11	light
E2F3	FIQLLSQSPDGVLDLNK.2	94401474	32.48	1057552415	28	35	FIQLLSQSPDGVLDLNK	y10	9	light
E2F3	FIQLLSQSPDGVLDLNK.2	94401474	32.48	970520387	28	35	FIQLLSQSPDGVLDLNK	y9	5	light
E2F3	FIQLLSQSPDGVLDLNK.2	94401474	32.48	389218332	42	35	FIQLLSQSPDGVLDLNK	b3	1	light
E2F3	FIQLLSQSPDGVLDLNK.2	94401474	32.48	502302396	32	35	FIQLLSQSPDGVLDLNK	b4	8	light
E2F3	FIQLLSQSPDGVLDLNK.2	94802184	32.48	128065722	30	35	FIQLLSQSPDGVLDLNK	y12	11	heavy
E2F3	FIQLLSQSPDGVLDLNK.2	94802184	32.48	1065566614	28	35	FIQLLSQSPDGVLDLNK	y10	9	heavy
E2F3	FIQLLSQSPDGVLDLNK.2	94802184	32.48	978534586	28	35	FIQLLSQSPDGVLDLNK	y9	5	heavy
E2F3	FIQLLSQSPDGVLDLNK.2	94802184	32.48	389218332	42	35	FIQLLSQSPDGVLDLNK	b3	1	heavy
E2F3	FIQLLSQSPDGVLDLNK.2	94802184	32.48	502302396	32	35	FIQLLSQSPDGVLDLNK	b4	8	heavy
E2F3	DQTVIVVK.2	451271292	21.78	658449788	14	35	DQTVIVVK	y6	-1	light
E2F3	DQTVIVVK.2	451271292	21.78	55740211	16	35	DQTVIVVK	y5	-1	light
E2F3	DQTVIVVK.2	451271292	21.78	458333696	20	35	DQTVIVVK	y4	-1	light
E2F3	DQTVIVVK.2	451271292	21.78	345249632	20	35	DQTVIVVK	y3	-1	light
E2F3	DQTVIVVK.2	451271292	21.78	244092797	14	35	DQTVIVVK	b2	-1	light
E2F3	DQTVIVVK.2	455278392	21.78	666463987	14	35	DQTVIVVK	y6	-1	heavy
E2F3	DQTVIVVK.2	455278392	21.78	565416309	16	35	DQTVIVVK	y5	-1	heavy
E2F3	DQTVIVVK.2	455278392	21.78	466347895	20	35	DQTVIVVK	y4	-1	heavy
E2F3	DQTVIVVK.2	455278392	21.78	353263831	20	35	DQTVIVVK	y3	-1	heavy
E2F3	DQTVIVVK.2	455278392	21.78	244092797	14	35	DQTVIVVK	b2	-1	heavy
E2F3-ISO2	MPLQQQAK.2	472255119	17.02	812462478	18	35	MPLQQQAK	y7	-1	light
E2F3-ISO2	MPLQQQAK.2	472255119	17.02	715409714	20	35	MPLQQQAK	y6	-1	light
E2F3-ISO2	MPLQQQAK.2	472255119	17.02	60232565	20	35	MPLQQQAK	y5	-1	light
E2F3-ISO2	MPLQQQAK.2	472255119	17.02	406734877	18	35	MPLQQQAK	y7	-1	light
E2F3-ISO2	MPLQQQAK.2	472255119	17.02	342184589	18	35	MPLQQQAK	b3	-1	light
E2F3-ISO2	MPLQQQAK.2	476262219	17.02	820476677	18	35	MPLQQQAK	y7	-1	heavy
E2F3-ISO2	MPLQQQAK.2	476262219	17.02	723423913	20	35	MPLQQQAK	y6	-1	heavy
E2F3-ISO2	MPLQQQAK.2	476262219	17.02	610339849	20	35	MPLQQQAK	y5	-1	heavy
E2F3-ISO2	MPLQQQAK.2	476262219	17.02	410741977	18	35	MPLQQQAK	y7	-1	heavy
E2F3-ISO2	MPLQQQAK.2	476262219	17.02	342184589	18	35	MPLQQQAK	b3	-1	heavy
E2F4	NVTEDVQNSC[+57.021464]LAYVTHEDIC[+57.021464]R.3	841712805	27.01	1155509899	23	35	NVTEDVQNSCLAYVTHEDICR	y19	-1	light
E2F4	NVTEDVQNSC[+57.021464]LAYVTHEDIC[+57.021464]R.3	841712805	27.01	1040464763	23	35	NVTEDVQNSCLAYVTHEDICR	y17	-1	light
E2F4	NVTEDVQNSC[+57.021464]LAYVTHEDIC[+57.021464]R.3	841712805	27.01	933417085	23	35	NVTEDVQNSCLAYVTHEDICR	y15	-1	light
E2F4	NVTEDVQNSC[+57.021464]LAYVTHEDIC[+57.021464]R.3	841712805	27.01	768850318	21	35	NVTEDVQNSCLAYVTHEDICR	y12	-1	light
E2F4	NVTEDVQNSC[+57.021464]LAYVTHEDIC[+57.021464]R.3	841712805	27.01	214118617	23	35	NVTEDVQNSCLAYVTHEDICR	b2	-1	light
E2F4	NVTEDVQNSC[+57.021464]LAYVTHEDIC[+57.021464]R.3	845048895	27.01	1160514033	23	35	NVTEDVQNSCLAYVTHEDICR	y19	-1	heavy
E2F4	NVTEDVQNSC[+57.021464]LAYVTHEDIC[+57.021464]R.3	845048895	27.01	1045468898	23	35	NVTEDVQNSCLAYVTHEDICR	y17	-1	heavy
E2F4	NVTEDVQNSC[+57.021464]LAYVTHEDIC[+57.021464]R.3	845048895	27.01	938421219	23	35	NVTEDVQNSCLAYVTHEDICR	y15	-1	heavy
E2F4	NVTEDVQNSC[+57.021464]LAYVTHEDIC[+57.021464]R.3	845048895	27.01	773854452	21	35	NVTEDVQNSCLAYVTHEDICR	y12	-1	heavy
E2F4	NVTEDVQNSC[+57.021464]LAYVTHEDIC[+57.021464]R.3	845048895	27.01	214118617	23	35	NVTEDVQNSCLAYVTHEDICR	b2	-1	heavy
E2F4	AEIEELQQR.2	558288202	21.07	915489421	20	35	AEIEELQQR	y7	-1	light
E2F4	AEIEELQQR.2	558288202	21.07	802405357	20	35	AEIEELQQR	y6	-1	light
E2F4	AEIEELQQR.2	558288202	21.07	673362764	22	35	AEIEELQQR	y5	-1	light
E2F4	AEIEELQQR.2	558288202	21.07	458248349	16	35	AEIEELQQR	y7	-1	light
E2F4	AEIEELQQR.2	558288202	21.07	201086983	20	35	AEIEELQQR	b2	-1	light
E2F4	AEIEELQQR.2	563292337	21.07	92549769	20	35	AEIEELQQR	y7	-1	heavy
E2F4	AEIEELQQR.2	563292337	21.07	812413626	20	35	AEIEELQQR	y6	-1	heavy
E2F4	AEIEELQQR.2	563292337	21.07	683371033	22	35	AEIEELQQR	y5	-1	heavy
E2F4	AEIEELQQR.2	563292337	21.07	463252483	16	35	AEIEELQQR	y7	-1	heavy
E2F4	AEIEELQQR.2	563292337	21.07	201086983	20	35	AEIEELQQR	b2	-1	heavy
E2F4	IYDITNVLEGIGLIEK.2	895500935	37.51	1285736193	28	35	IYDITNVLEGIGLIEK	y12	-1	light
E2F4	IYDITNVLEGIGLIEK.2	895500935	37.51	971577174	28	35	IYDITNVLEGIGLIEK	y9	-1	light
E2F4	IYDITNVLEGIGLIEK.2	895500935	37.51	729450516	26	35	IYDITNVLEGIGLIEK	y7	-1	light
E2F4	IYDITNVLEGIGLIEK.2	895500935	37.51	559344989	26	35	IYDITNVLEGIGLIEK	y5	-1	light
E2F4	IYDITNVLEGIGLIEK.2	895500935	37.51	392181612	30	35	IYDITNVLEGIGLIEK	b3	-1	light
E2F4	IYDITNVLEGIGLIEK.2	899508034	37.51	1293750392	28	35	IYDITNVLEGIGLIEK	y12	-1	heavy
E2F4	IYDITNVLEGIGLIEK.2	899508034	37.51	979591373	28	35	IYDITNVLEGIGLIEK	y9	-1	heavy
E2F4	IYDITNVLEGIGLIEK.2	899508034	37.51	737464715	26	35	IYDITNVLEGIGLIEK	y7	-1	heavy
E2F4	IYDITNVLEGIGLIEK.2	899508034	37.51	567359188	26	35	IYDITNVLEGIGLIEK	y5	-1	heavy
E2F4	IYDITNVLEGIGLIEK.2	899508034	37.51	392181612	30	35	IYDITNVLEGIGLIEK	b3	-1	heavy
E2F4	SVSGPIEVLLVNK.2	677900659	31.05	11686936	22	35	SVSGPIEVLLVNK	y11	5	light
E2F4	SVSGPIEVLLVNK.2	677900659	31.05	1024640108	22	35	SVSGPIEVLLVNK	y9	12	light
E2F4	SVSGPIEVLLVNK.2	677900659	31.05	81450328	28	35	SVSGPIEVLLVNK	y7	2	light
E2F4	SVSGPIEVLLVNK.2	677900659	31.05	261155731	22	35	SVSGPIEVLLVNK	y2	3	light
E2F4	SVSGPIEVLLVNK.2	677900659	31.05	512823692	24	35	SVSGPIEVLLVNK	y9	11	light
E2F4	SVSGPIEVLLVNK.2	681907759	31.05	1176707799	22	35	SVSGPIEVLLVNK	y11	5	heavy
E2F4	SVSGPIEVLLVNK.2	681907759	31.05	1032654307	22	35	SVSGPIEVLLVNK	y9	12	heavy
E2F4	SVSGPIEVLLVNK.2	681907759	31.05	822517479	28	35	SVSGPIEVLLVNK	y7	2	heavy
E2F4	SVSGPIEVLLVNK.2	681907759	31.05	26916993	22	35	SVSGPIEVLLVNK	y2	3	heavy
E2F4	SVSGPIEVLLVNK.2	681907759	31.05	516830792	24	35	SVSGPIEVLLVNK	y9	11	heavy
E2F4	ADPTGVLELPK.2	570318971	27.35	953566609	18	35	ADPTGVLELPK	y9	-1	light
E2F4	ADPTGVLELPK.2	570318971	27.35	856513845	24	35	ADPTGVLELPK	y8	-1	light
E2F4	ADPTGVLELPK.2	570318971	27.35	755466166	24	35	ADPTGVLELPK	y7	-1	light
E2F4	ADPTGVLELPK.2	570318971	27.35	244165568	30	35	ADPTGVLELPK	y2	-1	light
E2F4	ADPTGVLELPK.2	570318971	27.35	477286942	18	35	ADPTGVLELPK	y9	-1	light
E2F4	ADPTGVLELPK.2	57432607	27.35	961580808	18	35	ADPTGVLELPK	y9	-1	heavy
E2F4	ADPTGVLELPK.2	57432607	27.35	864528044	24	35	ADPTGVLELPK	y8	-1	heavy
E2F4	ADPTGVLELPK.2	57432607	27.35	763480365	24	35	ADPTGVLELPK	y7	-1	heavy
E2F4	ADPTGVLELPK.2	57432607	27.35	252179767	30	35	ADPTGVLELPK	y2	-1	heavy
E2F4	ADPTGVLELPK.2	57432607	27.35	481294042	18	35	ADPTGVLELPK	y9	-1	heavy
E2F4	LAADTLAVR.2	465274366	22.81	816457393	16	35	LAADTLAVR	y8	2	light
E2F4	LAADTLAVR.2	465274366	22.81	745420279	16	35	LAADTLAVR	y7	1	light
E2F4	LAADTLAVR.2	465274366	22.81	559356222	24	35	LAADTLAVR	y5	3	light
E2F4	LAADTLAVR.2	465274366	22.81	185128454	16	35	LAADTLAVR	b2	4	light
E2F4	LAADTLAVR.2	465274366	22.81	755429781	16	35	LAADTLAVR	b8	-1	light
E2F4	LAADTLAVR.2	470278501	22.81	826465662	16	35	LAADTLAVR	y8	2	heavy
E2F4	LAADTLAVR.2	470278501	22.81	755428548	16	35	LAADTLAVR	y7	1	heavy
E2F4	LAADTLAVR.2	470278501	22.81	569364491	24	35	LAADTLAVR	y5	3	heavy
E2F4	LAADTLAVR.2	470278501	22.81	185128454	16	35	LAADTLAVR	b2	4	heavy
E2F4	LAADTLAVR.2	470278501	22.81	755429781	16	35	LAADTLAVR	b8	-1	heavy
E2F5	SHSGPIHVLLINK.3	47227702	24.22	600407923	18	35	SHSGPIHVLLINK	y5	-1	light
E2F5	SHSGPIHVLLINK.3	47227702	24.22	595866423	16	35	SHSGPIHVLLINK	y11	-1	light
E2F5	SHSGPIHVLLINK.3	47227702	24.22	225098216	18	35	SHSGPIHVLLINK	b2	-1	light
E2F5	SHSGPIHVLLINK.3	47227702	24.22	358677362	18	35	SHSGPIHVLLINK	b7	-1	light
E2F5	SHSGPIHVLLINK.3	47227702	24.22	408211569	20	35	SHSGPIHVLLINK	b8	-1	light
E2F5	SHSGPIHVLLINK.3	47494842	24.22	608422122	18	35	SHSGPIHVLLINK	y5	-1	heavy
E2F5	SHSGPIHVLLINK.3	47494842	24.22	599873522	16	35	SHSGPIHVLLINK	y11	-1	heavy
E2F5	SHSGPIHVLLINK.3	47494842	24.22	225098216	18	35	SHSGPIHVLLINK	b2	-1	heavy
E2F5	SHSGPIHVLLINK.3	47494842	24.22	358677362	18	35	SHSGPIHVLLINK	b7	-1	heavy
E2F5	SHSGPIHVLLINK.3	47494842	24.22	408211569	20	35	SHSGPIHVLLINK	b8	-1	heavy
E2F5	NVMDDSINNR.2	589266944	20.42	96441527	15	35	NVMDDSINNR	y8	1	light
E2F5	NVMDDSINNR.2	589266944	20.42	833374785	23	35	NVMDDSINNR	y7	5	light
E2F5	NVMDDSINNR.2	589266944	20.42	718347842	29	35	NVMDDSINNR	y6	6	light
E2F5	NVMDDSINNR.2	589266944	20.42	603320899	29	35	NVMDDSINNR	y5	3	light
E2F5	NVMDDSINNR.2	589266944	20.42	214118617	17	35	NVMDDSINNR	b2	2	light
E2F5	NVMDDSINNR.2	594271078	20.42	974423539	15	35	NVMDDSINNR	y8	1	heavy
E2F5	NVMDDSINNR.2	594271078	20.42	843383054	23	35	NVMDDSINNR	y7	5	heavy
E2F5	NVMDDSINNR.2	594271078	20.42	728356111	29	35	NVMDDSINNR	y6	6	heavy
E2F5	NVMDDSINNR.2	594271078	20.42	613329168	29	35	NVMDDSINNR	y5	3	heavy
E2F5	NVMDDSINNR.2	594271078	20.42	214118617	17	35	NVMDDSINNR	b2	2	heavy
E2F5	SSMATQNLPEQHVSER.3	605288096	19.89	981474834	26	35	SSMATQNLPEQHVSER	y8	-1	light
E2F5	SSMATQNLPEQHVSER.3	605288096	19.89	391193573	28	35	SSMATQNLPEQHVSER	y3	-1	light
E2F5	SSMATQNLPEQHVSER.3	605288096	19.89	754876236	20	35	SSMATQNLPEQHVSER	y13	-1	light
E2F5	SSMATQNLPEQHVSER.3	605288096	19.89	719357679	20	35	SSMATQNLPEQHVSER	y12	-1	light
E2F5	SSMATQNLPEQHVSER.3	605288096	19.89	491241055	20	35	SSMATQNLPEQHVSER	y8	-1	light
E2F5	SSMATQNLPEQHVSER.3	608624186	19.89	991483103	26	35	SSMATQNLPEQHVSER	y8	-1	heavy
E2F5	SSMATQNLPEQHVSER.3	608624186	19.89	401201842	28	35	SSMATQNLPEQHVSER	y3	-1	heavy
E2F5	SSMATQNLPEQHVSER.3	608624186	19.89	75988037	20	35	SSMATQNLPEQHVSER	y13	-1	heavy
E2F5	SSMATQNLPEQHVSER.3	608624186	19.89	724361813	20	35	SSMATQNLPEQHVSER	y12	-1	heavy
E2F5	SSMATQNLPEQHVSER.3	608624186	19.89	496245189	20	35	SSMATQNLPEQHVSER	y8	-1	heavy
E2F5	IYDITNVLEGIDLIEK.2	924503674	37.69	1029582653	31	35	IYDITNVLEGIDLIEK	y9	-1	light
E2F5	IYDITNVLEGIDLIEK.2	924503674	37.69	787455996	27	35	IYDITNVLEGIDLIEK	y7	-1	light
E2F5	IYDITNVLEGIDLIEK.2	924503674	37.69	617350468	25	35	IYDITNVLEGIDLIEK	y5	-1	light
E2F5	IYDITNVLEGIDLIEK.2	924503674	37.69	276155397	25	35	IYDITNVLEGIDLIEK	y2	-1	light
E2F5	IYDITNVLEGIDLIEK.2	924503674	37.69	392181612	35	35	IYDITNVLEGIDLIEK	b3	-1	light
E2F5	IYDITNVLEGIDLIEK.2	928510774	37.69	1037596852	31	35	IYDITNVLEGIDLIEK	y9	-1	heavy
E2F5	IYDITNVLEGIDLIEK.2	928510774	37.69	795470195	27	35	IYDITNVLEGIDLIEK	y7	-1	heavy
E2F5	IYDITNVLEGIDLIEK.2	928510774	37.69	625364667	25	35	IYDITNVLEGIDLIEK	y5	-1	heavy
E2F5	IYDITNVLEGIDLIEK.2	928510774	37.69	284169596	25	35	IYDITNVLEGIDLIEK	y2	-1	heavy
E2F5	IYDITNVLEGIDLIEK.2	928510774	37.69	392181612	35	35	IYDITNVLEGIDLIEK	b3	-1	heavy
E2F5	AEIEDLELK.2	530282054	25.74	859477125	19	35	AEIEDLELK	y7	7	light
E2F5	AEIEDLELK.2	530282054	25.74	746393061	19	35	AEIEDLELK	y6	4	light
E2F5	AEIEDLELK.2	530282054	25.74	617350468	21	35	AEIEDLELK	y5	5	light
E2F5	AEIEDLELK.2	530282054	25.74	430242201	17	35	AEIEDLELK	y7	-1	light
E2F5	AEIEDLELK.2	530282054	25.74	201086983	15	35	AEIEDLELK	b2	1	light
E2F5	AEIEDLELK.2	534289154	25.74	867491324	19	35	AEIEDLELK	y7	7	heavy
E2F5	AEIEDLELK.2	534289154	25.74	75440726	19	35	AEIEDLELK	y6	4	heavy
E2F5	AEIEDLELK.2	534289154	25.74	625364667	21	35	AEIEDLELK	y5	5	heavy
E2F5	AEIEDLELK.2	534289154	25.74	4342493	17	35	AEIEDLELK	y7	-1	heavy
E2F5	AEIEDLELK.2	534289154	25.74	201086983	15	35	AEIEDLELK	b2	1	heavy
CDKN2A_(p16)	ALLEAGALPNAPNSYGR.2	857449568	26.66	1642854746	35	35	ALLEAGALPNAPNSYGR	y16	-1	light
CDKN2A_(p16)	ALLEAGALPNAPNSYGR.2	857449568	26.66	1088548333	29	35	ALLEAGALPNAPNSYGR	y10	4	light
CDKN2A_(p16)	ALLEAGALPNAPNSYGR.2	857449568	26.66	975464269	29	35	ALLEAGALPNAPNSYGR	y9	1	light
CDKN2A_(p16)	ALLEAGALPNAPNSYGR.2	857449568	26.66	626350802	27	35	ALLEAGALPNAPNSYGR	b7	2	light
CDKN2A_(p16)	ALLEAGALPNAPNSYGR.2	857449568	26.66	739434866	23	35	ALLEAGALPNAPNSYGR	b8	3	light
CDKN2A_(p16)	ALLEAGALPNAPNSYGR.2	862453702	26.66	1652863015	35	35	ALLEAGALPNAPNSYGR	y16	-1	heavy
CDKN2A_(p16)	ALLEAGALPNAPNSYGR.2	862453702	26.66	1098556602	29	35	ALLEAGALPNAPNSYGR	y10	4	heavy
CDKN2A_(p16)	ALLEAGALPNAPNSYGR.2	862453702	26.66	985472538	29	35	ALLEAGALPNAPNSYGR	y9	1	heavy
CDKN2A_(p16)	ALLEAGALPNAPNSYGR.2	862453702	26.66	626350802	27	35	ALLEAGALPNAPNSYGR	b7	2	heavy
CDKN2A_(p16)	ALLEAGALPNAPNSYGR.2	862453702	26.66	739434866	23	35	ALLEAGALPNAPNSYGR	b8	3	heavy
CDKN2A_(p16)	LPVDLAEELGHR.3	450245497	27	482283391	19	35	LPVDLAEELGHR	y4	7	light
CDKN2A_(p16)	LPVDLAEELGHR.3	450245497	27	369199327	19	35	LPVDLAEELGHR	y3	3	light
CDKN2A_(p16)	LPVDLAEELGHR.3	450245497	27	618322576	15	35	LPVDLAEELGHR	y11	1	light
CDKN2A_(p16)	LPVDLAEELGHR.3	450245497	27	569796194	15	35	LPVDLAEELGHR	y10	2	light
CDKN2A_(p16)	LPVDLAEELGHR.3	450245497	27	520261987	17	35	LPVDLAEELGHR	y9	4	light
CDKN2A_(p16)	LPVDLAEELGHR.3	453581587	27	49229166	19	35	LPVDLAEELGHR	y4	7	heavy
CDKN2A_(p16)	LPVDLAEELGHR.3	453581587	27	379207596	19	35	LPVDLAEELGHR	y3	3	heavy
CDKN2A_(p16)	LPVDLAEELGHR.3	453581587	27	623326711	15	35	LPVDLAEELGHR	y11	1	heavy
CDKN2A_(p16)	LPVDLAEELGHR.3	453581587	27	574800329	15	35	LPVDLAEELGHR	y10	2	heavy
CDKN2A_(p16)	LPVDLAEELGHR.3	453581587	27	525266122	17	35	LPVDLAEELGHR	y9	4	heavy
CDKN2A_(p16)	MEPAAGSSMEPSADWLATAAAR.3	74067351	29.67	673399149	27	35	MEPAAGSSMEPSADWLATAAAR	y7	-1	light
CDKN2A_(p16)	MEPAAGSSMEPSADWLATAAAR.3	74067351	29.67	560315085	25	35	MEPAAGSSMEPSADWLATAAAR	y6	-1	light
CDKN2A_(p16)	MEPAAGSSMEPSADWLATAAAR.3	74067351	29.67	489277972	23	35	MEPAAGSSMEPSADWLATAAAR	y5	-1	light
CDKN2A_(p16)	MEPAAGSSMEPSADWLATAAAR.3	74067351	29.67	317193179	17	35	MEPAAGSSMEPSADWLATAAAR	y3	-1	light
CDKN2A_(p16)	MEPAAGSSMEPSADWLATAAAR.3	74067351	29.67	615317294	19	35	MEPAAGSSMEPSADWLATAAAR	y12	-1	light
CDKN2A_(p16)	MEPAAGSSMEPSADWLATAAAR.3	7440096	29.67	683407418	27	35	MEPAAGSSMEPSADWLATAAAR	y7	-1	heavy
CDKN2A_(p16)	MEPAAGSSMEPSADWLATAAAR.3	7440096	29.67	570323354	25	35	MEPAAGSSMEPSADWLATAAAR	y6	-1	heavy
CDKN2A_(p16)	MEPAAGSSMEPSADWLATAAAR.3	7440096	29.67	499286241	23	35	MEPAAGSSMEPSADWLATAAAR	y5	-1	heavy
CDKN2A_(p16)	MEPAAGSSMEPSADWLATAAAR.3	7440096	29.67	327201448	17	35	MEPAAGSSMEPSADWLATAAAR	y3	-1	heavy
CDKN2A_(p16)	MEPAAGSSMEPSADWLATAAAR.3	7440096	29.67	620321428	19	35	MEPAAGSSMEPSADWLATAAAR	y12	-1	heavy
CDK6	ISAYSALSHPYFQDLER.3	66633029	28.8	66033113	13	35	ISAYSALSHPYFQDLER	y5	21	light
CDK6	ISAYSALSHPYFQDLER.3	66633029	28.8	942449765	19	35	ISAYSALSHPYFQDLER	y16	2	light
CDK6	ISAYSALSHPYFQDLER.3	66633029	28.8	89893375	19	35	ISAYSALSHPYFQDLER	y15	5	light
CDK6	ISAYSALSHPYFQDLER.3	66633029	28.8	863415194	21	35	ISAYSALSHPYFQDLER	y14	6	light
CDK6	ISAYSALSHPYFQDLER.3	66633029	28.8	781883529	19	35	ISAYSALSHPYFQDLER	y13	3	light
CDK6	ISAYSALSHPYFQDLER.3	669666379	28.8	670339399	13	35	ISAYSALSHPYFQDLER	y5	21	heavy
CDK6	ISAYSALSHPYFQDLER.3	669666379	28.8	947453899	19	35	ISAYSALSHPYFQDLER	y16	2	heavy
CDK6	ISAYSALSHPYFQDLER.3	669666379	28.8	903937885	19	35	ISAYSALSHPYFQDLER	y15	5	heavy
CDK6	ISAYSALSHPYFQDLER.3	669666379	28.8	868419328	21	35	ISAYSALSHPYFQDLER	y14	6	heavy
CDK6	ISAYSALSHPYFQDLER.3	669666379	28.8	786887664	19	35	ISAYSALSHPYFQDLER	y13	3	heavy
CDK6	GSSDVDQLGK.2	503246003	17.46	861431238	18	35	GSSDVDQLGK	y8	3	light
CDK6	GSSDVDQLGK.2	503246003	17.46	659372266	20	35	GSSDVDQLGK	y6	2	light
CDK6	GSSDVDQLGK.2	503246003	17.46	560303852	20	35	GSSDVDQLGK	y5	1	light
CDK6	GSSDVDQLGK.2	503246003	17.46	204134267	16	35	GSSDVDQLGK	y2	5	light
CDK6	GSSDVDQLGK.2	503246003	17.46	431219257	16	35	GSSDVDQLGK	y8	12	light
CDK6	GSSDVDQLGK.2	507253102	17.46	869445437	18	35	GSSDVDQLGK	y8	3	heavy
CDK6	GSSDVDQLGK.2	507253102	17.46	667386465	20	35	GSSDVDQLGK	y6	2	heavy
CDK6	GSSDVDQLGK.2	507253102	17.46	568318051	20	35	GSSDVDQLGK	y5	1	heavy
CDK6	GSSDVDQLGK.2	507253102	17.46	212148466	16	35	GSSDVDQLGK	y2	5	heavy
CDK6	GSSDVDQLGK.2	507253102	17.46	435226356	16	35	GSSDVDQLGK	y8	12	heavy
CDK6	HLETFEHPNVVR.3	493256396	21.07	584351471	20	35	HLETFEHPNVVR	y5	1	light
CDK6	HLETFEHPNVVR.3	493256396	21.07	487298707	8	35	HLETFEHPNVVR	y4	8	light
CDK6	HLETFEHPNVVR.3	493256396	21.07	614309469	16	35	HLETFEHPNVVR	y10	5	light
CDK6	HLETFEHPNVVR.3	493256396	21.07	251150252	20	35	HLETFEHPNVVR	b2	4	light
CDK6	HLETFEHPNVVR.3	493256396	21.07	447708859	18	35	HLETFEHPNVVR	b7	7	light
CDK6	HLETFEHPNVVR.3	496592486	21.07	59435974	20	35	HLETFEHPNVVR	y5	1	heavy
CDK6	HLETFEHPNVVR.3	496592486	21.07	497306976	8	35	HLETFEHPNVVR	y4	8	heavy
CDK6	HLETFEHPNVVR.3	496592486	21.07	619313603	16	35	HLETFEHPNVVR	y10	5	heavy
CDK6	HLETFEHPNVVR.3	496592486	21.07	251150252	20	35	HLETFEHPNVVR	b2	4	heavy
CDK6	HLETFEHPNVVR.3	496592486	21.07	447708859	18	35	HLETFEHPNVVR	b7	7	heavy
CDK6	DLKPQNILVTSSGQIK.3	580999992	26.33	819457058	18	35	DLKPQNILVTSSGQIK	y8	3	light
CDK6	DLKPQNILVTSSGQIK.3	580999992	26.33	720388644	18	35	DLKPQNILVTSSGQIK	y7	1	light
CDK6	DLKPQNILVTSSGQIK.3	580999992	26.33	580337695	10	35	DLKPQNILVTSSGQIK	y11	16	light
CDK6	DLKPQNILVTSSGQIK.3	580999992	26.33	696367515	22	35	DLKPQNILVTSSGQIK	b6	2	light
CDK6	DLKPQNILVTSSGQIK.3	580999992	26.33	405229428	16	35	DLKPQNILVTSSGQIK	b7	9	light
CDK6	DLKPQNILVTSSGQIK.3	583671392	26.33	827471257	18	35	DLKPQNILVTSSGQIK	y8	3	heavy
CDK6	DLKPQNILVTSSGQIK.3	583671392	26.33	728402843	18	35	DLKPQNILVTSSGQIK	y7	1	heavy
CDK6	DLKPQNILVTSSGQIK.3	583671392	26.33	584344794	10	35	DLKPQNILVTSSGQIK	y11	16	heavy
CDK6	DLKPQNILVTSSGQIK.3	583671392	26.33	696367515	22	35	DLKPQNILVTSSGQIK	b6	2	heavy
CDK6	DLKPQNILVTSSGQIK.3	583671392	26.33	405229428	16	35	DLKPQNILVTSSGQIK	b7	9	heavy
CDK6	ILDVIGLPGEEDWPR.2	854948869	33.17	1155542913	25	35	ILDVIGLPGEEDWPR	y10	2	light
CDK6	ILDVIGLPGEEDWPR.2	854948869	33.17	985437386	25	35	ILDVIGLPGEEDWPR	y8	1	light
CDK6	ILDVIGLPGEEDWPR.2	854948869	33.17	342202347	39	35	ILDVIGLPGEEDWPR	b3	3	light
CDK6	ILDVIGLPGEEDWPR.2	854948869	33.17	441270761	27	35	ILDVIGLPGEEDWPR	b4	7	light
CDK6	ILDVIGLPGEEDWPR.2	854948869	33.17	724460353	23	35	ILDVIGLPGEEDWPR	b7	27	light
CDK6	ILDVIGLPGEEDWPR.2	859953004	33.17	1165551182	25	35	ILDVIGLPGEEDWPR	y10	2	heavy
CDK6	ILDVIGLPGEEDWPR.2	859953004	33.17	995445655	25	35	ILDVIGLPGEEDWPR	y8	1	heavy
CDK6	ILDVIGLPGEEDWPR.2	859953004	33.17	342202347	39	35	ILDVIGLPGEEDWPR	b3	3	heavy
CDK6	ILDVIGLPGEEDWPR.2	859953004	33.17	441270761	27	35	ILDVIGLPGEEDWPR	b4	7	heavy
CDK6	ILDVIGLPGEEDWPR.2	859953004	33.17	724460353	23	35	ILDVIGLPGEEDWPR	b7	27	heavy
CDK6	GLDFLHSHR.3	361189435	22.04	399209892	18	35	GLDFLHSHR	y3	3	light
CDK6	GLDFLHSHR.3	361189435	22.04	45622775	12	35	GLDFLHSHR	y7	4	light
CDK6	GLDFLHSHR.3	361189435	22.04	398714279	14	35	GLDFLHSHR	y6	3	light
CDK6	GLDFLHSHR.3	361189435	22.04	26863804	16	35	GLDFLHSHR	y4	6	light
CDK6	GLDFLHSHR.3	361189435	22.04	171112804	10	35	GLDFLHSHR	b2	9	light
CDK6	GLDFLHSHR.3	364525525	22.04	409218161	18	35	GLDFLHSHR	y3	3	heavy
CDK6	GLDFLHSHR.3	364525525	22.04	461231885	12	35	GLDFLHSHR	y7	4	heavy
CDK6	GLDFLHSHR.3	364525525	22.04	403718413	14	35	GLDFLHSHR	y6	3	heavy
CDK6	GLDFLHSHR.3	364525525	22.04	273642174	16	35	GLDFLHSHR	y4	6	heavy
CDK6	GLDFLHSHR.3	364525525	22.04	171112804	10	35	GLDFLHSHR	b2	9	heavy
CDK6	ADQQYEC[+57.021464]VAEIGEGAYGK.2	994438737	25.75	994484001	30	35	ADQQYECVAEIGEGAYGK	y10	-1	light
CDK6	ADQQYEC[+57.021464]VAEIGEGAYGK.2	994438737	25.75	923446888	32	35	ADQQYECVAEIGEGAYGK	y9	-1	light
CDK6	ADQQYEC[+57.021464]VAEIGEGAYGK.2	994438737	25.75	794404294	32	35	ADQQYECVAEIGEGAYGK	y8	-1	light
CDK6	ADQQYEC[+57.021464]VAEIGEGAYGK.2	994438737	25.75	68132023	32	35	ADQQYECVAEIGEGAYGK	y7	-1	light
CDK6	ADQQYEC[+57.021464]VAEIGEGAYGK.2	994438737	25.75	495256174	46	35	ADQQYECVAEIGEGAYGK	y5	-1	light
CDK6	ADQQYEC[+57.021464]VAEIGEGAYGK.2	998445836	25.75	10024982	30	35	ADQQYECVAEIGEGAYGK	y10	-1	heavy
CDK6	ADQQYEC[+57.021464]VAEIGEGAYGK.2	998445836	25.75	931461087	32	35	ADQQYECVAEIGEGAYGK	y9	-1	heavy
CDK6	ADQQYEC[+57.021464]VAEIGEGAYGK.2	998445836	25.75	802418493	32	35	ADQQYECVAEIGEGAYGK	y8	-1	heavy
CDK6	ADQQYEC[+57.021464]VAEIGEGAYGK.2	998445836	25.75	689334429	32	35	ADQQYECVAEIGEGAYGK	y7	-1	heavy
CDK6	ADQQYEC[+57.021464]VAEIGEGAYGK.2	998445836	25.75	503270373	46	35	ADQQYECVAEIGEGAYGK	y5	-1	heavy
CCND3	ETTPLTIEK.2	516284597	22.28	801471646	18	35	ETTPLTIEK	y7	-1	light
CCND3	ETTPLTIEK.2	516284597	22.28	700423967	16	35	ETTPLTIEK	y6	-1	light
CCND3	ETTPLTIEK.2	516284597	22.28	490287139	24	35	ETTPLTIEK	y4	-1	light
CCND3	ETTPLTIEK.2	516284597	22.28	401239461	16	35	ETTPLTIEK	y7	-1	light
CCND3	ETTPLTIEK.2	516284597	22.28	350715622	16	35	ETTPLTIEK	y6	-1	light
CCND3	ETTPLTIEK.2	520291696	22.28	809485845	18	35	ETTPLTIEK	y7	-1	heavy
CCND3	ETTPLTIEK.2	520291696	22.28	708438166	16	35	ETTPLTIEK	y6	-1	heavy
CCND3	ETTPLTIEK.2	520291696	22.28	498301338	24	35	ETTPLTIEK	y4	-1	heavy
CCND3	ETTPLTIEK.2	520291696	22.28	40524656	16	35	ETTPLTIEK	y7	-1	heavy
CCND3	ETTPLTIEK.2	520291696	22.28	354722721	16	35	ETTPLTIEK	y6	-1	heavy
CCND3	DWEVLVLGK.2	529797674	32.04	757481817	17	35	DWEVLVLGK	y7	-1	light
CCND3	DWEVLVLGK.2	529797674	32.04	628439223	17	35	DWEVLVLGK	y6	-1	light
CCND3	DWEVLVLGK.2	529797674	32.04	529370809	17	35	DWEVLVLGK	y5	-1	light
CCND3	DWEVLVLGK.2	529797674	32.04	317218332	23	35	DWEVLVLGK	y3	-1	light
CCND3	DWEVLVLGK.2	529797674	32.04	431156125	15	35	DWEVLVLGK	b3	-1	light
CCND3	DWEVLVLGK.2	533804774	32.04	765496016	17	35	DWEVLVLGK	y7	-1	heavy
CCND3	DWEVLVLGK.2	533804774	32.04	636453422	17	35	DWEVLVLGK	y6	-1	heavy
CCND3	DWEVLVLGK.2	533804774	32.04	537385008	17	35	DWEVLVLGK	y5	-1	heavy
CCND3	DWEVLVLGK.2	533804774	32.04	32523253	23	35	DWEVLVLGK	y3	-1	heavy
CCND3	DWEVLVLGK.2	533804774	32.04	431156125	15	35	DWEVLVLGK	b3	-1	heavy
CCND3	AC[+57.021464]QEQIEAALR.2	644819344	23.08	1057563649	23	35	ACQEQIEAALR	y9	-1	light
CCND3	AC[+57.021464]QEQIEAALR.2	644819344	23.08	929505071	25	35	ACQEQIEAALR	y8	-1	light
CCND3	AC[+57.021464]QEQIEAALR.2	644819344	23.08	672403901	27	35	ACQEQIEAALR	y6	-1	light
CCND3	AC[+57.021464]QEQIEAALR.2	644819344	23.08	559319837	23	35	ACQEQIEAALR	y5	-1	light
CCND3	AC[+57.021464]QEQIEAALR.2	644819344	23.08	430277243	31	35	ACQEQIEAALR	y4	-1	light
CCND3	AC[+57.021464]QEQIEAALR.2	649823478	23.08	1067571918	23	35	ACQEQIEAALR	y9	-1	heavy
CCND3	AC[+57.021464]QEQIEAALR.2	649823478	23.08	93951334	25	35	ACQEQIEAALR	y8	-1	heavy
CCND3	AC[+57.021464]QEQIEAALR.2	649823478	23.08	68241217	27	35	ACQEQIEAALR	y6	-1	heavy
CCND3	AC[+57.021464]QEQIEAALR.2	649823478	23.08	569328106	23	35	ACQEQIEAALR	y5	-1	heavy
CCND3	AC[+57.021464]QEQIEAALR.2	649823478	23.08	440285512	31	35	ACQEQIEAALR	y4	-1	heavy
CCND3	GSSSQGPSQTSTPTDVTAIHL.2	1036000547	27.07	1255652858	39	35	GSSSQGPSQTSTPTDVTAIHL	y12	5	light
CCND3	GSSSQGPSQTSTPTDVTAIHL.2	1036000547	27.07	966525472	31	35	GSSSQGPSQTSTPTDVTAIHL	y9	2	light
CCND3	GSSSQGPSQTSTPTDVTAIHL.2	1036000547	27.07	554329673	33	35	GSSSQGPSQTSTPTDVTAIHL	y5	3	light
CCND3	GSSSQGPSQTSTPTDVTAIHL.2	1036000547	27.07	382244881	43	35	GSSSQGPSQTSTPTDVTAIHL	y3	4	light
CCND3	GSSSQGPSQTSTPTDVTAIHL.2	1036000547	27.07	269160817	47	35	GSSSQGPSQTSTPTDVTAIHL	y2	1	light
CCND3	GSSSQGPSQTSTPTDVTAIHL.2	1039509129	27.07	1262670022	39	35	GSSSQGPSQTSTPTDVTAIHL	y12	5	heavy
CCND3	GSSSQGPSQTSTPTDVTAIHL.2	1039509129	27.07	973542636	31	35	GSSSQGPSQTSTPTDVTAIHL	y9	2	heavy
CCND3	GSSSQGPSQTSTPTDVTAIHL.2	1039509129	27.07	561346837	33	35	GSSSQGPSQTSTPTDVTAIHL	y5	3	heavy
CCND3	GSSSQGPSQTSTPTDVTAIHL.2	1039509129	27.07	389262045	43	35	GSSSQGPSQTSTPTDVTAIHL	y3	4	heavy
CCND3	GSSSQGPSQTSTPTDVTAIHL.2	1039509129	27.07	269160817	47	35	GSSSQGPSQTSTPTDVTAIHL	y2	1	heavy
CCND3	LC[+57.021464]IYTDHAVSPR.3	477906487	22.3	529309272	22	35	LCIYTDHAVSPR	y5	-1	light
CCND3	LC[+57.021464]IYTDHAVSPR.3	477906487	22.3	659814061	16	35	LCIYTDHAVSPR	y11	-1	light
CCND3	LC[+57.021464]IYTDHAVSPR.3	477906487	22.3	579798737	16	35	LCIYTDHAVSPR	y10	-1	light
CCND3	LC[+57.021464]IYTDHAVSPR.3	477906487	22.3	523256705	16	35	LCIYTDHAVSPR	y9	-1	light
CCND3	LC[+57.021464]IYTDHAVSPR.3	477906487	22.3	274121989	16	35	LCIYTDHAVSPR	b2	-1	light
CCND3	LC[+57.021464]IYTDHAVSPR.3	481242577	22.3	539317541	22	35	LCIYTDHAVSPR	y5	-1	heavy
CCND3	LC[+57.021464]IYTDHAVSPR.3	481242577	22.3	664818196	16	35	LCIYTDHAVSPR	y11	-1	heavy
CCND3	LC[+57.021464]IYTDHAVSPR.3	481242577	22.3	584802871	16	35	LCIYTDHAVSPR	y10	-1	heavy
CCND3	LC[+57.021464]IYTDHAVSPR.3	481242577	22.3	528260839	16	35	LCIYTDHAVSPR	y9	-1	heavy
CCND3	LC[+57.021464]IYTDHAVSPR.3	481242577	22.3	274121989	16	35	LCIYTDHAVSPR	b2	-1	heavy
CCNE1	ASPLPSGLLTPPQSGK.2	775432855	27.8	1181652464	26	35	ASPLPSGLLTPPQSGK	y12	-1	light
CCNE1	ASPLPSGLLTPPQSGK.2	775432855	27.8	71437808	32	35	ASPLPSGLLTPPQSGK	y7	-1	light
CCNE1	ASPLPSGLLTPPQSGK.2	775432855	27.8	613330401	36	35	ASPLPSGLLTPPQSGK	y6	-1	light
CCNE1	ASPLPSGLLTPPQSGK.2	775432855	27.8	59132987	26	35	ASPLPSGLLTPPQSGK	y12	-1	light
CCNE1	ASPLPSGLLTPPQSGK.2	775432855	27.8	369213246	24	35	ASPLPSGLLTPPQSGK	b4	-1	light
CCNE1	ASPLPSGLLTPPQSGK.2	779439954	27.8	1189666663	26	35	ASPLPSGLLTPPQSGK	y12	-1	heavy
CCNE1	ASPLPSGLLTPPQSGK.2	779439954	27.8	722392279	32	35	ASPLPSGLLTPPQSGK	y7	-1	heavy
CCNE1	ASPLPSGLLTPPQSGK.2	779439954	27.8	6213446	36	35	ASPLPSGLLTPPQSGK	y6	-1	heavy
CCNE1	ASPLPSGLLTPPQSGK.2	779439954	27.8	595336969	26	35	ASPLPSGLLTPPQSGK	y12	-1	heavy
CCNE1	ASPLPSGLLTPPQSGK.2	779439954	27.8	369213246	24	35	ASPLPSGLLTPPQSGK	b4	-1	heavy
CCNE1	GSPLPVLSWANR.2	648856586	30.7	942515576	23	35	GSPLPVLSWANR	y8	-1	light
CCNE1	GSPLPVLSWANR.2	648856586	30.7	746394398	29	35	GSPLPVLSWANR	y6	-1	light
CCNE1	GSPLPVLSWANR.2	648856586	30.7	633310334	29	35	GSPLPVLSWANR	y5	-1	light
CCNE1	GSPLPVLSWANR.2	648856586	30.7	471761426	23	35	GSPLPVLSWANR	y8	-1	light
CCNE1	GSPLPVLSWANR.2	648856586	30.7	355197596	19	35	GSPLPVLSWANR	b4	-1	light
CCNE1	GSPLPVLSWANR.2	653860721	30.7	952523845	23	35	GSPLPVLSWANR	y8	-1	heavy
CCNE1	GSPLPVLSWANR.2	653860721	30.7	756402667	29	35	GSPLPVLSWANR	y6	-1	heavy
CCNE1	GSPLPVLSWANR.2	653860721	30.7	643318603	29	35	GSPLPVLSWANR	y5	-1	heavy
CCNE1	GSPLPVLSWANR.2	653860721	30.7	476765561	23	35	GSPLPVLSWANR	y8	-1	heavy
CCNE1	GSPLPVLSWANR.2	653860721	30.7	355197596	19	35	GSPLPVLSWANR	b4	-1	heavy
CCNE1	DQHFLEQHPLLQPK.3	577305527	24.11	695445037	21	35	DQHFLEQHPLLQPK	y6	-1	light
CCNE1	DQHFLEQHPLLQPK.3	577305527	24.11	60184823	21	35	DQHFLEQHPLLQPK	y10	-1	light
CCNE1	DQHFLEQHPLLQPK.3	577305527	24.11	348226157	21	35	DQHFLEQHPLLQPK	y6	-1	light
CCNE1	DQHFLEQHPLLQPK.3	577305527	24.11	518235772	19	35	DQHFLEQHPLLQPK	b8	-1	light
CCNE1	DQHFLEQHPLLQPK.3	577305527	24.11	679846218	21	35	DQHFLEQHPLLQPK	b11	-1	light
CCNE1	DQHFLEQHPLLQPK.3	579976927	24.11	703459236	21	35	DQHFLEQHPLLQPK	y6	-1	heavy
CCNE1	DQHFLEQHPLLQPK.3	579976927	24.11	605855329	21	35	DQHFLEQHPLLQPK	y10	-1	heavy
CCNE1	DQHFLEQHPLLQPK.3	579976927	24.11	352233256	21	35	DQHFLEQHPLLQPK	y6	-1	heavy
CCNE1	DQHFLEQHPLLQPK.3	579976927	24.11	518235772	19	35	DQHFLEQHPLLQPK	b8	-1	heavy
CCNE1	DQHFLEQHPLLQPK.3	579976927	24.11	679846218	21	35	DQHFLEQHPLLQPK	b11	-1	heavy
CCNE1	VSGYQWC[+57.021464]DIENC[+57.021464]VK.2	879384722	27.28	1223518355	31	35	VSGYQWCDIENCVK	y9	-1	light
CCNE1	VSGYQWC[+57.021464]DIENC[+57.021464]VK.2	879384722	27.28	1037439042	31	35	VSGYQWCDIENCVK	y8	-1	light
CCNE1	VSGYQWC[+57.021464]DIENC[+57.021464]VK.2	879384722	27.28	649297387	33	35	VSGYQWCDIENCVK	y5	-1	light
CCNE1	VSGYQWC[+57.021464]DIENC[+57.021464]VK.2	879384722	27.28	520254794	37	35	VSGYQWCDIENCVK	y4	-1	light
CCNE1	VSGYQWC[+57.021464]DIENC[+57.021464]VK.2	879384722	27.28	535251088	31	35	VSGYQWCDIENCVK	b5	-1	light
CCNE1	VSGYQWC[+57.021464]DIENC[+57.021464]VK.2	883391821	27.28	1231532554	31	35	VSGYQWCDIENCVK	y9	-1	heavy
CCNE1	VSGYQWC[+57.021464]DIENC[+57.021464]VK.2	883391821	27.28	1045453241	31	35	VSGYQWCDIENCVK	y8	-1	heavy
CCNE1	VSGYQWC[+57.021464]DIENC[+57.021464]VK.2	883391821	27.28	657311586	33	35	VSGYQWCDIENCVK	y5	-1	heavy
CCNE1	VSGYQWC[+57.021464]DIENC[+57.021464]VK.2	883391821	27.28	528268993	37	35	VSGYQWCDIENCVK	y4	-1	heavy
CCNE1	VSGYQWC[+57.021464]DIENC[+57.021464]VK.2	883391821	27.28	535251088	31	35	VSGYQWCDIENCVK	b5	-1	heavy
CCNE1	GVADEDAHNIQTHR.3	52158172	16.35	768411111	23	35	GVADEDAHNIQTHR	y6	-1	light
CCNE1	GVADEDAHNIQTHR.3	52158172	16.35	54128412	25	35	GVADEDAHNIQTHR	y4	-1	light
CCNE1	GVADEDAHNIQTHR.3	52158172	16.35	668305446	17	35	GVADEDAHNIQTHR	y11	-1	light
CCNE1	GVADEDAHNIQTHR.3	52158172	16.35	610791975	19	35	GVADEDAHNIQTHR	y10	-1	light
CCNE1	GVADEDAHNIQTHR.3	52158172	16.35	157097154	17	35	GVADEDAHNIQTHR	b2	-1	light
CCNE1	GVADEDAHNIQTHR.3	52491781	16.35	77841938	23	35	GVADEDAHNIQTHR	y6	-1	heavy
CCNE1	GVADEDAHNIQTHR.3	52491781	16.35	551292389	25	35	GVADEDAHNIQTHR	y4	-1	heavy
CCNE1	GVADEDAHNIQTHR.3	52491781	16.35	673309581	17	35	GVADEDAHNIQTHR	y11	-1	heavy
CCNE1	GVADEDAHNIQTHR.3	52491781	16.35	615796109	19	35	GVADEDAHNIQTHR	y10	-1	heavy
CCNE1	GVADEDAHNIQTHR.3	52491781	16.35	157097154	17	35	GVADEDAHNIQTHR	b2	-1	heavy
CCNE1	TLLQLIGISSLFIAAK.2	844521473	40.4	1119677222	30	35	TLLQLIGISSLFIAAK	y11	-1	light
CCNE1	TLLQLIGISSLFIAAK.2	844521473	40.4	1006593158	30	35	TLLQLIGISSLFIAAK	y10	-1	light
CCNE1	TLLQLIGISSLFIAAK.2	844521473	40.4	83648763	24	35	TLLQLIGISSLFIAAK	y8	-1	light
CCNE1	TLLQLIGISSLFIAAK.2	844521473	40.4	328223083	38	35	TLLQLIGISSLFIAAK	b3	-1	light
CCNE1	TLLQLIGISSLFIAAK.2	844521473	40.4	569365724	30	35	TLLQLIGISSLFIAAK	b5	-1	light
CCNE1	TLLQLIGISSLFIAAK.2	848528573	40.4	1127691421	30	35	TLLQLIGISSLFIAAK	y11	-1	heavy
CCNE1	TLLQLIGISSLFIAAK.2	848528573	40.4	1014607357	30	35	TLLQLIGISSLFIAAK	y10	-1	heavy
CCNE1	TLLQLIGISSLFIAAK.2	848528573	40.4	844501829	24	35	TLLQLIGISSLFIAAK	y8	-1	heavy
CCNE1	TLLQLIGISSLFIAAK.2	848528573	40.4	328223083	38	35	TLLQLIGISSLFIAAK	b3	-1	heavy
CCNE1	TLLQLIGISSLFIAAK.2	848528573	40.4	569365724	30	35	TLLQLIGISSLFIAAK	b5	-1	heavy
CCNE1	DSLDLLDK.2	459742565	26.04	716418882	14	35	DSLDLLDK	y6	-1	light
CCNE1	DSLDLLDK.2	459742565	26.04	603334818	16	35	DSLDLLDK	y5	-1	light
CCNE1	DSLDLLDK.2	459742565	26.04	488307875	18	35	DSLDLLDK	y4	-1	light
CCNE1	DSLDLLDK.2	459742565	26.04	375223811	18	35	DSLDLLDK	y3	-1	light
CCNE1	DSLDLLDK.2	459742565	26.04	262139747	22	35	DSLDLLDK	y2	-1	light
CCNE1	DSLDLLDK.2	463749664	26.04	724433081	14	35	DSLDLLDK	y6	-1	heavy
CCNE1	DSLDLLDK.2	463749664	26.04	611349017	16	35	DSLDLLDK	y5	-1	heavy
CCNE1	DSLDLLDK.2	463749664	26.04	496322074	18	35	DSLDLLDK	y4	-1	heavy
CCNE1	DSLDLLDK.2	463749664	26.04	38323801	18	35	DSLDLLDK	y3	-1	heavy
CCNE1	DSLDLLDK.2	463749664	26.04	270153946	22	35	DSLDLLDK	y2	-1	heavy
ESR1	YYITGEAEGFPATV.2	759361564	27.63	387223811	19	35	YYITGEAEGFPATV	y4	-1	light
ESR1	YYITGEAEGFPATV.2	759361564	27.63	327133933	25	35	YYITGEAEGFPATV	b2	-1	light
ESR1	YYITGEAEGFPATV.2	759361564	27.63	440217997	23	35	YYITGEAEGFPATV	b3	-1	light
ESR1	YYITGEAEGFPATV.2	759361564	27.63	541265676	25	35	YYITGEAEGFPATV	b4	-1	light
ESR1	YYITGEAEGFPATV.2	759361564	27.63	1131499317	19	35	YYITGEAEGFPATV	b10	-1	light
ESR1	YYITGEAEGFPATV.2	762870146	27.63	387223811	19	35	YYITGEAEGFPATV	y4	-1	heavy
ESR1	YYITGEAEGFPATV.2	762870146	27.63	327133933	25	35	YYITGEAEGFPATV	b2	-1	heavy
ESR1	YYITGEAEGFPATV.2	762870146	27.63	447235161	23	35	YYITGEAEGFPATV	b3	-1	heavy
ESR1	YYITGEAEGFPATV.2	762870146	27.63	54828284	25	35	YYITGEAEGFPATV	b4	-1	heavy
ESR1	YYITGEAEGFPATV.2	762870146	27.63	1138516481	19	35	YYITGEAEGFPATV	b10	-1	heavy
ESR1	AGLTLQQQHQR.2	640346917	17.21	824412174	27	35	AGLTLQQQHQR	y6	-1	light
ESR1	AGLTLQQQHQR.2	640346917	17.21	696353596	27	35	AGLTLQQQHQR	y5	-1	light
ESR1	AGLTLQQQHQR.2	640346917	17.21	440236441	27	35	AGLTLQQQHQR	y3	-1	light
ESR1	AGLTLQQQHQR.2	640346917	17.21	303177529	27	35	AGLTLQQQHQR	y2	-1	light
ESR1	AGLTLQQQHQR.2	640346917	17.21	519775596	25	35	AGLTLQQQHQR	y8	-1	light
ESR1	AGLTLQQQHQR.2	645351051	17.21	834420443	27	35	AGLTLQQQHQR	y6	-1	heavy
ESR1	AGLTLQQQHQR.2	645351051	17.21	706361865	27	35	AGLTLQQQHQR	y5	-1	heavy
ESR1	AGLTLQQQHQR.2	645351051	17.21	45024471	27	35	AGLTLQQQHQR	y3	-1	heavy
ESR1	AGLTLQQQHQR.2	645351051	17.21	313185798	27	35	AGLTLQQQHQR	y2	-1	heavy
ESR1	AGLTLQQQHQR.2	645351051	17.21	524779731	25	35	AGLTLQQQHQR	y8	-1	heavy
ESR1	LAQLLLILSHIR.2	695450654	34.97	964630212	29	35	LAQLLLILSHIR	y8	-1	light
ESR1	LAQLLLILSHIR.2	695450654	34.97	851546148	35	35	LAQLLLILSHIR	y7	-1	light
ESR1	LAQLLLILSHIR.2	695450654	34.97	738462084	35	35	LAQLLLILSHIR	y6	-1	light
ESR1	LAQLLLILSHIR.2	695450654	34.97	185128454	35	35	LAQLLLILSHIR	b2	-1	light
ESR1	LAQLLLILSHIR.2	695450654	34.97	313187031	33	35	LAQLLLILSHIR	b3	-1	light
ESR1	LAQLLLILSHIR.2	700454788	34.97	974638481	29	35	LAQLLLILSHIR	y8	-1	heavy
ESR1	LAQLLLILSHIR.2	700454788	34.97	861554417	35	35	LAQLLLILSHIR	y7	-1	heavy
ESR1	LAQLLLILSHIR.2	700454788	34.97	748470353	35	35	LAQLLLILSHIR	y6	-1	heavy
ESR1	LAQLLLILSHIR.2	700454788	34.97	185128454	35	35	LAQLLLILSHIR	b2	-1	heavy
ESR1	LAQLLLILSHIR.2	700454788	34.97	313187031	33	35	LAQLLLILSHIR	b3	-1	heavy
ESR1	LLFAPNLLLDR.2	642887355	34.38	1058599306	25	35	LLFAPNLLLDR	y9	3	light
ESR1	LLFAPNLLLDR.2	642887355	34.38	840493778	25	35	LLFAPNLLLDR	y7	1	light
ESR1	LLFAPNLLLDR.2	642887355	34.38	420750527	27	35	LLFAPNLLLDR	y7	4	light
ESR1	LLFAPNLLLDR.2	642887355	34.38	227175404	27	35	LLFAPNLLLDR	b2	2	light
ESR1	LLFAPNLLLDR.2	642887355	34.38	374243818	25	35	LLFAPNLLLDR	b3	7	light
ESR1	LLFAPNLLLDR.2	647891489	34.38	1068607575	25	35	LLFAPNLLLDR	y9	3	heavy
ESR1	LLFAPNLLLDR.2	647891489	34.38	850502047	25	35	LLFAPNLLLDR	y7	1	heavy
ESR1	LLFAPNLLLDR.2	647891489	34.38	425754662	27	35	LLFAPNLLLDR	y7	4	heavy
ESR1	LLFAPNLLLDR.2	647891489	34.38	227175404	27	35	LLFAPNLLLDR	b2	2	heavy
ESR1	LLFAPNLLLDR.2	647891489	34.38	374243818	25	35	LLFAPNLLLDR	b3	7	heavy
ESR1	AANLWPSPLMIK.2	67087339	32	971538286	20	35	AANLWPSPLMIK	y8	-1	light
ESR1	AANLWPSPLMIK.2	67087339	32	785458973	20	35	AANLWPSPLMIK	y7	-1	light
ESR1	AANLWPSPLMIK.2	67087339	32	257124431	28	35	AANLWPSPLMIK	b3	-1	light
ESR1	AANLWPSPLMIK.2	67087339	32	370208495	18	35	AANLWPSPLMIK	b4	-1	light
ESR1	AANLWPSPLMIK.2	67087339	32	556287808	18	35	AANLWPSPLMIK	b5	-1	light
ESR1	AANLWPSPLMIK.2	67488049	32	979552485	20	35	AANLWPSPLMIK	y8	-1	heavy
ESR1	AANLWPSPLMIK.2	67488049	32	793473172	20	35	AANLWPSPLMIK	y7	-1	heavy
ESR1	AANLWPSPLMIK.2	67488049	32	257124431	28	35	AANLWPSPLMIK	b3	-1	heavy
ESR1	AANLWPSPLMIK.2	67488049	32	370208495	18	35	AANLWPSPLMIK	b4	-1	heavy
ESR1	AANLWPSPLMIK.2	67488049	32	556287808	18	35	AANLWPSPLMIK	b5	-1	heavy
ESR1	SIILLNSGVYTFLSSTLK.2	978556241	37.68	1416736922	33	35	SIILLNSGVYTFLSSTLK	y13	-1	light
ESR1	SIILLNSGVYTFLSSTLK.2	978556241	37.68	1059572088	39	35	SIILLNSGVYTFLSSTLK	y9	-1	light
ESR1	SIILLNSGVYTFLSSTLK.2	978556241	37.68	535308603	27	35	SIILLNSGVYTFLSSTLK	y5	-1	light
ESR1	SIILLNSGVYTFLSSTLK.2	978556241	37.68	427291496	33	35	SIILLNSGVYTFLSSTLK	b4	-1	light
ESR1	SIILLNSGVYTFLSSTLK.2	978556241	37.68	54037556	29	35	SIILLNSGVYTFLSSTLK	b5	-1	light
ESR1	SIILLNSGVYTFLSSTLK.2	982563341	37.68	1424751121	33	35	SIILLNSGVYTFLSSTLK	y13	-1	heavy
ESR1	SIILLNSGVYTFLSSTLK.2	982563341	37.68	1067586287	39	35	SIILLNSGVYTFLSSTLK	y9	-1	heavy
ESR1	SIILLNSGVYTFLSSTLK.2	982563341	37.68	543322802	27	35	SIILLNSGVYTFLSSTLK	y5	-1	heavy
ESR1	SIILLNSGVYTFLSSTLK.2	982563341	37.68	427291496	33	35	SIILLNSGVYTFLSSTLK	b4	-1	heavy
ESR1	SIILLNSGVYTFLSSTLK.2	982563341	37.68	54037556	29	35	SIILLNSGVYTFLSSTLK	b5	-1	heavy
TOP2A	VTIDPENNLISIWNNGK.2	963999622	32.49	1498764868	33	35	VTIDPENNLISIWNNGK	y13	5	light
TOP2A	VTIDPENNLISIWNNGK.2	963999622	32.49	818415528	35	35	VTIDPENNLISIWNNGK	y7	1	light
TOP2A	VTIDPENNLISIWNNGK.2	963999622	32.49	618299435	35	35	VTIDPENNLISIWNNGK	y5	2	light
TOP2A	VTIDPENNLISIWNNGK.2	963999622	32.49	749886072	33	35	VTIDPENNLISIWNNGK	y13	7	light
TOP2A	VTIDPENNLISIWNNGK.2	963999622	32.49	201123368	35	35	VTIDPENNLISIWNNGK	b2	4	light
TOP2A	VTIDPENNLISIWNNGK.2	968006721	32.49	1506779067	33	35	VTIDPENNLISIWNNGK	y13	5	heavy
TOP2A	VTIDPENNLISIWNNGK.2	968006721	32.49	826429727	35	35	VTIDPENNLISIWNNGK	y7	1	heavy
TOP2A	VTIDPENNLISIWNNGK.2	968006721	32.49	626313634	35	35	VTIDPENNLISIWNNGK	y5	2	heavy
TOP2A	VTIDPENNLISIWNNGK.2	968006721	32.49	753893171	33	35	VTIDPENNLISIWNNGK	y13	7	heavy
TOP2A	VTIDPENNLISIWNNGK.2	968006721	32.49	201123368	35	35	VTIDPENNLISIWNNGK	b2	4	heavy
TOP2A	YSGPEDDAAISLAFSK.2	835899042	28.51	652366452	32	35	YSGPEDDAAISLAFSK	y6	1	light
TOP2A	YSGPEDDAAISLAFSK.2	835899042	28.51	381213246	36	35	YSGPEDDAAISLAFSK	y3	7	light
TOP2A	YSGPEDDAAISLAFSK.2	835899042	28.51	234144832	40	35	YSGPEDDAAISLAFSK	y2	9	light
TOP2A	YSGPEDDAAISLAFSK.2	835899042	28.51	710851363	26	35	YSGPEDDAAISLAFSK	y14	16	light
TOP2A	YSGPEDDAAISLAFSK.2	835899042	28.51	682340632	30	35	YSGPEDDAAISLAFSK	y13	4	light
TOP2A	YSGPEDDAAISLAFSK.2	839906141	28.51	660380651	32	35	YSGPEDDAAISLAFSK	y6	1	heavy
TOP2A	YSGPEDDAAISLAFSK.2	839906141	28.51	389227445	36	35	YSGPEDDAAISLAFSK	y3	7	heavy
TOP2A	YSGPEDDAAISLAFSK.2	839906141	28.51	242159031	40	35	YSGPEDDAAISLAFSK	y2	9	heavy
TOP2A	YSGPEDDAAISLAFSK.2	839906141	28.51	714858463	26	35	YSGPEDDAAISLAFSK	y14	16	heavy
TOP2A	YSGPEDDAAISLAFSK.2	839906141	28.51	686347731	30	35	YSGPEDDAAISLAFSK	y13	4	heavy
TOP2A	TLAVSGLGVVGR.2	564840405	26.58	914541791	20	35	TLAVSGLGVVGR	y10	2	light
TOP2A	TLAVSGLGVVGR.2	564840405	26.58	744436263	20	35	TLAVSGLGVVGR	y8	1	light
TOP2A	TLAVSGLGVVGR.2	564840405	26.58	657404235	20	35	TLAVSGLGVVGR	y7	6	light
TOP2A	TLAVSGLGVVGR.2	564840405	26.58	487298707	18	35	TLAVSGLGVVGR	y5	7	light
TOP2A	TLAVSGLGVVGR.2	564840405	26.58	286176132	20	35	TLAVSGLGVVGR	b3	4	light
TOP2A	TLAVSGLGVVGR.2	569844539	26.58	92455006	20	35	TLAVSGLGVVGR	y10	2	heavy
TOP2A	TLAVSGLGVVGR.2	569844539	26.58	754444532	20	35	TLAVSGLGVVGR	y8	1	heavy
TOP2A	TLAVSGLGVVGR.2	569844539	26.58	667412504	20	35	TLAVSGLGVVGR	y7	6	heavy
TOP2A	TLAVSGLGVVGR.2	569844539	26.58	497306976	18	35	TLAVSGLGVVGR	y5	7	heavy
TOP2A	TLAVSGLGVVGR.2	569844539	26.58	286176132	20	35	TLAVSGLGVVGR	b3	4	heavy
TOP2A	GFQQISFVNSIATSK.2	813927937	29.32	1053557501	25	35	GFQQISFVNSIATSK	y10	1	light
TOP2A	GFQQISFVNSIATSK.2	813927937	29.32	966525472	25	35	GFQQISFVNSIATSK	y9	11	light
TOP2A	GFQQISFVNSIATSK.2	813927937	29.32	819457058	25	35	GFQQISFVNSIATSK	y8	6	light
TOP2A	GFQQISFVNSIATSK.2	813927937	29.32	720388644	23	35	GFQQISFVNSIATSK	y7	3	light
TOP2A	GFQQISFVNSIATSK.2	813927937	29.32	574298373	23	35	GFQQISFVNSIATSK	b5	-1	light
TOP2A	GFQQISFVNSIATSK.2	817935036	29.32	10615717	25	35	GFQQISFVNSIATSK	y10	1	heavy
TOP2A	GFQQISFVNSIATSK.2	817935036	29.32	974539671	25	35	GFQQISFVNSIATSK	y9	11	heavy
TOP2A	GFQQISFVNSIATSK.2	817935036	29.32	827471257	25	35	GFQQISFVNSIATSK	y8	6	heavy
TOP2A	GFQQISFVNSIATSK.2	817935036	29.32	728402843	23	35	GFQQISFVNSIATSK	y7	3	heavy
TOP2A	GFQQISFVNSIATSK.2	817935036	29.32	574298373	23	35	GFQQISFVNSIATSK	b5	-1	heavy
TOP2A	EDLATFIEELEAVEAK.2	903954014	38.03	127766236	32	35	EDLATFIEELEAVEAK	y11	3	light
TOP2A	EDLATFIEELEAVEAK.2	903954014	38.03	1130593946	30	35	EDLATFIEELEAVEAK	y10	2	light
TOP2A	EDLATFIEELEAVEAK.2	903954014	38.03	1017509882	34	35	EDLATFIEELEAVEAK	y9	1	light
TOP2A	EDLATFIEELEAVEAK.2	903954014	38.03	347192511	26	35	EDLATFIEELEAVEAK	y3	9	light
TOP2A	EDLATFIEELEAVEAK.2	903954014	38.03	358160876	36	35	EDLATFIEELEAVEAK	b3	5	light
TOP2A	EDLATFIEELEAVEAK.2	907961114	38.03	1285676559	32	35	EDLATFIEELEAVEAK	y11	3	heavy
TOP2A	EDLATFIEELEAVEAK.2	907961114	38.03	1138608145	30	35	EDLATFIEELEAVEAK	y10	2	heavy
TOP2A	EDLATFIEELEAVEAK.2	907961114	38.03	1025524081	34	35	EDLATFIEELEAVEAK	y9	1	heavy
TOP2A	EDLATFIEELEAVEAK.2	907961114	38.03	35520671	26	35	EDLATFIEELEAVEAK	y3	9	heavy
TOP2A	EDLATFIEELEAVEAK.2	907961114	38.03	358160876	36	35	EDLATFIEELEAVEAK	b3	5	heavy
TOP2A	HVDYVADQIVTK.2	694364441	22.11	115159428	27	35	HVDYVADQIVTK	y10	2	light
TOP2A	HVDYVADQIVTK.2	694364441	22.11	347228896	29	35	HVDYVADQIVTK	y3	6	light
TOP2A	HVDYVADQIVTK.2	694364441	22.11	237134602	27	35	HVDYVADQIVTK	b2	1	light
TOP2A	HVDYVADQIVTK.2	694364441	22.11	614293287	35	35	HVDYVADQIVTK	b5	7	light
TOP2A	HVDYVADQIVTK.2	694364441	22.11	928415922	31	35	HVDYVADQIVTK	b8	4	light
TOP2A	HVDYVADQIVTK.2	698371541	22.11	1159608479	27	35	HVDYVADQIVTK	y10	2	heavy
TOP2A	HVDYVADQIVTK.2	698371541	22.11	355243095	29	35	HVDYVADQIVTK	y3	6	heavy
TOP2A	HVDYVADQIVTK.2	698371541	22.11	237134602	27	35	HVDYVADQIVTK	b2	1	heavy
TOP2A	HVDYVADQIVTK.2	698371541	22.11	614293287	35	35	HVDYVADQIVTK	b5	7	heavy
TOP2A	HVDYVADQIVTK.2	698371541	22.11	928415922	31	35	HVDYVADQIVTK	b8	4	heavy
EZH2	AIQTGEELFFDYR.2	794885738	30.66	747346051	32	35	AIQTGEELFFDYR	y5	5	light
EZH2	AIQTGEELFFDYR.2	794885738	30.66	33818228	38	35	AIQTGEELFFDYR	y2	1	light
EZH2	AIQTGEELFFDYR.2	794885738	30.66	702825149	18	35	AIQTGEELFFDYR	y11	-1	light
EZH2	AIQTGEELFFDYR.2	794885738	30.66	313187031	26	35	AIQTGEELFFDYR	b3	11	light
EZH2	AIQTGEELFFDYR.2	794885738	30.66	157097154	38	35	AIQTGEELFFDYR	b3	4	light
EZH2	AIQTGEELFFDYR.2	799889872	30.66	75735432	32	35	AIQTGEELFFDYR	y5	5	heavy
EZH2	AIQTGEELFFDYR.2	799889872	30.66	348190549	38	35	AIQTGEELFFDYR	y2	1	heavy
EZH2	AIQTGEELFFDYR.2	799889872	30.66	707829283	18	35	AIQTGEELFFDYR	y11	-1	heavy
EZH2	AIQTGEELFFDYR.2	799889872	30.66	313187031	26	35	AIQTGEELFFDYR	b3	11	heavy
EZH2	AIQTGEELFFDYR.2	799889872	30.66	157097154	38	35	AIQTGEELFFDYR	b3	4	heavy
EZH2	IFEAISSMFPDK.2	692844496	31.94	1124529237	23	35	IFEAISSMFPDK	y10	14	light
EZH2	IFEAISSMFPDK.2	692844496	31.94	811365466	21	35	IFEAISSMFPDK	y7	6	light
EZH2	IFEAISSMFPDK.2	692844496	31.94	359192511	31	35	IFEAISSMFPDK	y3	1	light
EZH2	IFEAISSMFPDK.2	692844496	31.94	261159754	23	35	IFEAISSMFPDK	b2	2	light
EZH2	IFEAISSMFPDK.2	692844496	31.94	461239461	21	35	IFEAISSMFPDK	b4	9	light
EZH2	IFEAISSMFPDK.2	696851595	31.94	1132543436	23	35	IFEAISSMFPDK	y10	14	heavy
EZH2	IFEAISSMFPDK.2	696851595	31.94	819379665	21	35	IFEAISSMFPDK	y7	6	heavy
EZH2	IFEAISSMFPDK.2	696851595	31.94	36720671	31	35	IFEAISSMFPDK	y3	1	heavy
EZH2	IFEAISSMFPDK.2	696851595	31.94	261159754	23	35	IFEAISSMFPDK	b2	2	heavy
EZH2	IFEAISSMFPDK.2	696851595	31.94	461239461	21	35	IFEAISSMFPDK	b4	9	heavy
EZH2	TEILNQEWK.2	580800945	24.7	930504343	20	35	TEILNQEWK	y7	6	light
EZH2	TEILNQEWK.2	580800945	24.7	817420279	20	35	TEILNQEWK	y6	3	light
EZH2	TEILNQEWK.2	580800945	24.7	704336215	20	35	TEILNQEWK	y5	4	light
EZH2	TEILNQEWK.2	580800945	24.7	231097548	20	35	TEILNQEWK	b2	1	light
EZH2	TEILNQEWK.2	580800945	24.7	344181612	18	35	TEILNQEWK	b3	8	light
EZH2	TEILNQEWK.2	584808045	24.7	938518542	20	35	TEILNQEWK	y7	6	heavy
EZH2	TEILNQEWK.2	584808045	24.7	825434478	20	35	TEILNQEWK	y6	3	heavy
EZH2	TEILNQEWK.2	584808045	24.7	712350414	20	35	TEILNQEWK	y5	4	heavy
EZH2	TEILNQEWK.2	584808045	24.7	231097548	20	35	TEILNQEWK	b2	1	heavy
EZH2	TEILNQEWK.2	584808045	24.7	344181612	18	35	TEILNQEWK	b3	8	heavy
EZH2	EC[+57.021464]SVTSDLDFPTQVIPLK.2	102501408	32.41	1573847201	35	35	ECSVTSDLDFPTQVIPLK	y14	-1	light
EZH2	EC[+57.021464]SVTSDLDFPTQVIPLK.2	102501408	32.41	1157656487	37	35	ECSVTSDLDFPTQVIPLK	y10	-1	light
EZH2	EC[+57.021464]SVTSDLDFPTQVIPLK.2	102501408	32.41	89556113	35	35	ECSVTSDLDFPTQVIPLK	y8	-1	light
EZH2	EC[+57.021464]SVTSDLDFPTQVIPLK.2	102501408	32.41	470333696	37	35	ECSVTSDLDFPTQVIPLK	y4	-1	light
EZH2	EC[+57.021464]SVTSDLDFPTQVIPLK.2	102501408	32.41	357249632	37	35	ECSVTSDLDFPTQVIPLK	y3	-1	light
EZH2	EC[+57.021464]SVTSDLDFPTQVIPLK.2	102902118	32.41	15818614	35	35	ECSVTSDLDFPTQVIPLK	y14	-1	heavy
EZH2	EC[+57.021464]SVTSDLDFPTQVIPLK.2	102902118	32.41	1165670686	37	35	ECSVTSDLDFPTQVIPLK	y10	-1	heavy
EZH2	EC[+57.021464]SVTSDLDFPTQVIPLK.2	102902118	32.41	903575329	35	35	ECSVTSDLDFPTQVIPLK	y8	-1	heavy
EZH2	EC[+57.021464]SVTSDLDFPTQVIPLK.2	102902118	32.41	478347895	37	35	ECSVTSDLDFPTQVIPLK	y4	-1	heavy
EZH2	EC[+57.021464]SVTSDLDFPTQVIPLK.2	102902118	32.41	365263831	37	35	ECSVTSDLDFPTQVIPLK	y3	-1	heavy
EZH2	IQPVHILTSVSSLR.3	517306868	28.04	862499258	21	35	IQPVHILTSVSSLR	y8	1	light
EZH2	IQPVHILTSVSSLR.3	517306868	28.04	749415194	21	35	IQPVHILTSVSSLR	y7	2	light
EZH2	IQPVHILTSVSSLR.3	517306868	28.04	654885344	15	35	IQPVHILTSVSSLR	y12	8	light
EZH2	IQPVHILTSVSSLR.3	517306868	28.04	556824755	19	35	IQPVHILTSVSSLR	y10	4	light
EZH2	IQPVHILTSVSSLR.3	517306868	28.04	242149918	15	35	IQPVHILTSVSSLR	b2	5	light
EZH2	IQPVHILTSVSSLR.3	520642958	28.04	872507527	21	35	IQPVHILTSVSSLR	y8	1	heavy
EZH2	IQPVHILTSVSSLR.3	520642958	28.04	759423463	21	35	IQPVHILTSVSSLR	y7	2	heavy
EZH2	IQPVHILTSVSSLR.3	520642958	28.04	659889478	15	35	IQPVHILTSVSSLR	y12	8	heavy
EZH2	IQPVHILTSVSSLR.3	520642958	28.04	561828889	19	35	IQPVHILTSVSSLR	y10	4	heavy
EZH2	IQPVHILTSVSSLR.3	520642958	28.04	242149918	15	35	IQPVHILTSVSSLR	b2	5	heavy
EZH2	HLLLAPSDVAGWGIFIK.3	613017206	34.41	8915087	17	35	HLLLAPSDVAGWGIFIK	y8	4	light
EZH2	HLLLAPSDVAGWGIFIK.3	613017206	34.41	820471586	17	35	HLLLAPSDVAGWGIFIK	y7	3	light
EZH2	HLLLAPSDVAGWGIFIK.3	613017206	34.41	548355494	17	35	HLLLAPSDVAGWGIFIK	b5	1	light
EZH2	HLLLAPSDVAGWGIFIK.3	613017206	34.41	847467229	17	35	HLLLAPSDVAGWGIFIK	b8	2	light
EZH2	HLLLAPSDVAGWGIFIK.3	613017206	34.41	845969408	13	35	HLLLAPSDVAGWGIFIK	b16	-1	light
EZH2	HLLLAPSDVAGWGIFIK.3	615688606	34.41	899522899	17	35	HLLLAPSDVAGWGIFIK	y8	4	heavy
EZH2	HLLLAPSDVAGWGIFIK.3	615688606	34.41	828485785	17	35	HLLLAPSDVAGWGIFIK	y7	3	heavy
EZH2	HLLLAPSDVAGWGIFIK.3	615688606	34.41	548355494	17	35	HLLLAPSDVAGWGIFIK	b5	1	heavy
EZH2	HLLLAPSDVAGWGIFIK.3	615688606	34.41	847467229	17	35	HLLLAPSDVAGWGIFIK	b8	2	heavy
EZH2	HLLLAPSDVAGWGIFIK.3	615688606	34.41	845969408	13	35	HLLLAPSDVAGWGIFIK	b16	-1	heavy
TYMS	DAEPRPPHGELQYLGQIQHILR.4	64259239	29.11	666404569	24	35	DAEPRPPHGELQYLGQIQHILR	y5	4	light
TYMS	DAEPRPPHGELQYLGQIQHILR.4	64259239	29.11	538345992	24	35	DAEPRPPHGELQYLGQIQHILR	y4	3	light
TYMS	DAEPRPPHGELQYLGQIQHILR.4	64259239	29.11	187071333	22	35	DAEPRPPHGELQYLGQIQHILR	b2	1	light
TYMS	DAEPRPPHGELQYLGQIQHILR.4	64259239	29.11	664323107	24	35	DAEPRPPHGELQYLGQIQHILR	b12	2	light
TYMS	DAEPRPPHGELQYLGQIQHILR.4	64259239	29.11	745854772	24	35	DAEPRPPHGELQYLGQIQHILR	b13	5	light
TYMS	DAEPRPPHGELQYLGQIQHILR.4	645094457	29.11	676412838	24	35	DAEPRPPHGELQYLGQIQHILR	y5	4	heavy
TYMS	DAEPRPPHGELQYLGQIQHILR.4	645094457	29.11	548354261	24	35	DAEPRPPHGELQYLGQIQHILR	y4	3	heavy
TYMS	DAEPRPPHGELQYLGQIQHILR.4	645094457	29.11	187071333	22	35	DAEPRPPHGELQYLGQIQHILR	b2	1	heavy
TYMS	DAEPRPPHGELQYLGQIQHILR.4	645094457	29.11	664323107	24	35	DAEPRPPHGELQYLGQIQHILR	b12	2	heavy
TYMS	DAEPRPPHGELQYLGQIQHILR.4	645094457	29.11	745854772	24	35	DAEPRPPHGELQYLGQIQHILR	b13	5	heavy
TYMS	AEDFQIEGYNPHPTIK.3	620303852	24.84	45829731	25	35	AEDFQIEGYNPHPTIK	y4	4	light
TYMS	AEDFQIEGYNPHPTIK.3	620303852	24.84	829912287	17	35	AEDFQIEGYNPHPTIK	y14	16	light
TYMS	AEDFQIEGYNPHPTIK.3	620303852	24.84	634835319	19	35	AEDFQIEGYNPHPTIK	y11	10	light
TYMS	AEDFQIEGYNPHPTIK.3	620303852	24.84	578293287	17	35	AEDFQIEGYNPHPTIK	y10	9	light
TYMS	AEDFQIEGYNPHPTIK.3	620303852	24.84	316113926	23	35	AEDFQIEGYNPHPTIK	b3	1	light
TYMS	AEDFQIEGYNPHPTIK.3	622975252	24.84	466311509	25	35	AEDFQIEGYNPHPTIK	y4	4	heavy
TYMS	AEDFQIEGYNPHPTIK.3	622975252	24.84	833919386	17	35	AEDFQIEGYNPHPTIK	y14	16	heavy
TYMS	AEDFQIEGYNPHPTIK.3	622975252	24.84	638842419	19	35	AEDFQIEGYNPHPTIK	y11	10	heavy
TYMS	AEDFQIEGYNPHPTIK.3	622975252	24.84	582300387	17	35	AEDFQIEGYNPHPTIK	y10	9	heavy
TYMS	AEDFQIEGYNPHPTIK.3	622975252	24.84	316113926	23	35	AEDFQIEGYNPHPTIK	b3	1	heavy
TYMS	EEGDLGPVYGFQWR.2	826888812	30.5	110955269	28	35	EEGDLGPVYGFQWR	y9	1	light
TYMS	EEGDLGPVYGFQWR.2	826888812	30.5	1052531226	28	35	EEGDLGPVYGFQWR	y8	2	light
TYMS	EEGDLGPVYGFQWR.2	826888812	30.5	856410049	28	35	EEGDLGPVYGFQWR	y6	3	light
TYMS	EEGDLGPVYGFQWR.2	826888812	30.5	69334672	26	35	EEGDLGPVYGFQWR	y5	4	light
TYMS	EEGDLGPVYGFQWR.2	826888812	30.5	526769251	28	35	EEGDLGPVYGFQWR	y8	-1	light
TYMS	EEGDLGPVYGFQWR.2	831892946	30.5	1119560959	28	35	EEGDLGPVYGFQWR	y9	1	heavy
TYMS	EEGDLGPVYGFQWR.2	831892946	30.5	1062539495	28	35	EEGDLGPVYGFQWR	y8	2	heavy
TYMS	EEGDLGPVYGFQWR.2	831892946	30.5	866418318	28	35	EEGDLGPVYGFQWR	y6	3	heavy
TYMS	EEGDLGPVYGFQWR.2	831892946	30.5	703354989	26	35	EEGDLGPVYGFQWR	y5	4	heavy
TYMS	EEGDLGPVYGFQWR.2	831892946	30.5	531773386	28	35	EEGDLGPVYGFQWR	y8	-1	heavy
TYMS	DFLDSLGFSTR.2	629309134	33.16	995515636	22	35	DFLDSLGFSTR	y9	5	light
TYMS	DFLDSLGFSTR.2	629309134	33.16	882431572	24	35	DFLDSLGFSTR	y8	1	light
TYMS	DFLDSLGFSTR.2	629309134	33.16	767404629	26	35	DFLDSLGFSTR	y7	4	light
TYMS	DFLDSLGFSTR.2	629309134	33.16	567288536	20	35	DFLDSLGFSTR	y5	3	light
TYMS	DFLDSLGFSTR.2	629309134	33.16	263102633	22	35	DFLDSLGFSTR	b2	2	light
TYMS	DFLDSLGFSTR.2	634313269	33.16	1005523905	22	35	DFLDSLGFSTR	y9	5	heavy
TYMS	DFLDSLGFSTR.2	634313269	33.16	892439841	24	35	DFLDSLGFSTR	y8	1	heavy
TYMS	DFLDSLGFSTR.2	634313269	33.16	777412898	26	35	DFLDSLGFSTR	y7	4	heavy
TYMS	DFLDSLGFSTR.2	634313269	33.16	577296805	20	35	DFLDSLGFSTR	y5	3	heavy
TYMS	DFLDSLGFSTR.2	634313269	33.16	263102633	22	35	DFLDSLGFSTR	b2	2	heavy
TYMS	TGTGTLSVFGMQAR.2	713361375	28	895445448	29	35	TGTGTLSVFGMQAR	y8	1	light
TYMS	TGTGTLSVFGMQAR.2	713361375	28	808413419	27	35	TGTGTLSVFGMQAR	y7	4	light
TYMS	TGTGTLSVFGMQAR.2	713361375	28	709345005	27	35	TGTGTLSVFGMQAR	y6	2	light
TYMS	TGTGTLSVFGMQAR.2	713361375	28	562276591	21	35	TGTGTLSVFGMQAR	y5	6	light
TYMS	TGTGTLSVFGMQAR.2	713361375	28	159076418	35	35	TGTGTLSVFGMQAR	b4	7	light
TYMS	TGTGTLSVFGMQAR.2	71836551	28	905453717	29	35	TGTGTLSVFGMQAR	y8	1	heavy
TYMS	TGTGTLSVFGMQAR.2	71836551	28	818421688	27	35	TGTGTLSVFGMQAR	y7	4	heavy
TYMS	TGTGTLSVFGMQAR.2	71836551	28	719353274	27	35	TGTGTLSVFGMQAR	y6	2	heavy
TYMS	TGTGTLSVFGMQAR.2	71836551	28	57228486	21	35	TGTGTLSVFGMQAR	y5	6	heavy
TYMS	TGTGTLSVFGMQAR.2	71836551	28	159076418	35	35	TGTGTLSVFGMQAR	b4	7	heavy
TYMS	DMESDYSGQGVDQLQR.2	914394329	23.56	1087549061	33	35	DMESDYSGQGVDQLQR	y10	1	light
TYMS	DMESDYSGQGVDQLQR.2	914394329	23.56	1000517033	33	35	DMESDYSGQGVDQLQR	y9	2	light
TYMS	DMESDYSGQGVDQLQR.2	914394329	23.56	815436992	33	35	DMESDYSGQGVDQLQR	y7	3	light
TYMS	DMESDYSGQGVDQLQR.2	914394329	23.56	659347114	31	35	DMESDYSGQGVDQLQR	y5	7	light
TYMS	DMESDYSGQGVDQLQR.2	914394329	23.56	247074704	39	35	DMESDYSGQGVDQLQR	b2	5	light
TYMS	DMESDYSGQGVDQLQR.2	919398464	23.56	109755733	33	35	DMESDYSGQGVDQLQR	y10	1	heavy
TYMS	DMESDYSGQGVDQLQR.2	919398464	23.56	1010525302	33	35	DMESDYSGQGVDQLQR	y9	2	heavy
TYMS	DMESDYSGQGVDQLQR.2	919398464	23.56	825445261	33	35	DMESDYSGQGVDQLQR	y7	3	heavy
TYMS	DMESDYSGQGVDQLQR.2	919398464	23.56	669355383	31	35	DMESDYSGQGVDQLQR	y5	7	heavy
TYMS	DMESDYSGQGVDQLQR.2	919398464	23.56	247074704	39	35	DMESDYSGQGVDQLQR	b2	5	heavy
MKI67	AEALEDLVGFK.2	596316428	29.91	991545873	19	35	AEALEDLVGFK	y9	7	light
MKI67	AEALEDLVGFK.2	596316428	29.91	92050876	19	35	AEALEDLVGFK	y8	8	light
MKI67	AEALEDLVGFK.2	596316428	29.91	807424696	19	35	AEALEDLVGFK	y7	4	light
MKI67	AEALEDLVGFK.2	596316428	29.91	351202681	29	35	AEALEDLVGFK	y3	2	light
MKI67	AEALEDLVGFK.2	596316428	29.91	272124097	23	35	AEALEDLVGFK	b3	3	light
MKI67	AEALEDLVGFK.2	600323528	29.91	999560072	19	35	AEALEDLVGFK	y9	7	heavy
MKI67	AEALEDLVGFK.2	600323528	29.91	928522959	19	35	AEALEDLVGFK	y8	8	heavy
MKI67	AEALEDLVGFK.2	600323528	29.91	815438895	19	35	AEALEDLVGFK	y7	4	heavy
MKI67	AEALEDLVGFK.2	600323528	29.91	35921688	29	35	AEALEDLVGFK	y3	2	heavy
MKI67	AEALEDLVGFK.2	600323528	29.91	272124097	23	35	AEALEDLVGFK	b3	3	heavy
MKI67	EEAQALEDLTGFK.2	725856646	28.96	993525138	24	35	EEAQALEDLTGFK	y9	2	light
MKI67	EEAQALEDLTGFK.2	725856646	28.96	922488024	24	35	EEAQALEDLTGFK	y8	3	light
MKI67	EEAQALEDLTGFK.2	725856646	28.96	80940396	24	35	EEAQALEDLTGFK	y7	5	light
MKI67	EEAQALEDLTGFK.2	725856646	28.96	45225036	34	35	EEAQALEDLTGFK	y4	9	light
MKI67	EEAQALEDLTGFK.2	725856646	28.96	351202681	34	35	EEAQALEDLTGFK	y3	7	light
MKI67	EEAQALEDLTGFK.2	729863745	28.96	1001539337	24	35	EEAQALEDLTGFK	y9	2	heavy
MKI67	EEAQALEDLTGFK.2	729863745	28.96	930502223	24	35	EEAQALEDLTGFK	y8	3	heavy
MKI67	EEAQALEDLTGFK.2	729863745	28.96	817418159	24	35	EEAQALEDLTGFK	y7	5	heavy
MKI67	EEAQALEDLTGFK.2	729863745	28.96	460264559	34	35	EEAQALEDLTGFK	y4	9	heavy
MKI67	EEAQALEDLTGFK.2	729863745	28.96	35921688	34	35	EEAQALEDLTGFK	y3	7	heavy
MKI67	TEAEQQITEVFVLAER.2	931978355	32.34	11766623	37	35	TEAEQQITEVFVLAER	y10	-1	light
MKI67	TEAEQQITEVFVLAER.2	931978355	32.34	1063578236	33	35	TEAEQQITEVFVLAER	y9	-1	light
MKI67	TEAEQQITEVFVLAER.2	931978355	32.34	833487965	33	35	TEAEQQITEVFVLAER	y7	-1	light
MKI67	TEAEQQITEVFVLAER.2	931978355	32.34	734419551	33	35	TEAEQQITEVFVLAER	y6	-1	light
MKI67	TEAEQQITEVFVLAER.2	931978355	32.34	488282723	31	35	TEAEQQITEVFVLAER	y4	-1	light
MKI67	TEAEQQITEVFVLAER.2	936982489	32.34	1186670569	37	35	TEAEQQITEVFVLAER	y10	-1	heavy
MKI67	TEAEQQITEVFVLAER.2	936982489	32.34	1073586505	33	35	TEAEQQITEVFVLAER	y9	-1	heavy
MKI67	TEAEQQITEVFVLAER.2	936982489	32.34	843496234	33	35	TEAEQQITEVFVLAER	y7	-1	heavy
MKI67	TEAEQQITEVFVLAER.2	936982489	32.34	74442782	33	35	TEAEQQITEVFVLAER	y6	-1	heavy
MKI67	TEAEQQITEVFVLAER.2	936982489	32.34	498290992	31	35	TEAEQQITEVFVLAER	y4	-1	heavy
MKI67	QESGSEIHVEVK.3	447893012	19.35	246181218	17	35	QESGSEIHVEVK	y2	5	light
MKI67	QESGSEIHVEVK.3	447893012	19.35	542785295	13	35	QESGSEIHVEVK	y10	1	light
MKI67	QESGSEIHVEVK.3	447893012	19.35	499269281	15	35	QESGSEIHVEVK	y9	2	light
MKI67	QESGSEIHVEVK.3	447893012	19.35	470758549	17	35	QESGSEIHVEVK	y8	7	light
MKI67	QESGSEIHVEVK.3	447893012	19.35	362721238	15	35	QESGSEIHVEVK	y6	10	light
MKI67	QESGSEIHVEVK.3	450564412	19.35	254195417	17	35	QESGSEIHVEVK	y2	5	heavy
MKI67	QESGSEIHVEVK.3	450564412	19.35	546792395	13	35	QESGSEIHVEVK	y10	1	heavy
MKI67	QESGSEIHVEVK.3	450564412	19.35	50327638	15	35	QESGSEIHVEVK	y9	2	heavy
MKI67	QESGSEIHVEVK.3	450564412	19.35	474765649	17	35	QESGSEIHVEVK	y8	7	heavy
MKI67	QESGSEIHVEVK.3	450564412	19.35	366728338	15	35	QESGSEIHVEVK	y6	10	heavy
MKI67	LTQTSGETTHTHTEPTGDGK.4	52524754	14.38	574283117	20	35	LTQTSGETTHTHTEPTGDGK	y6	1	light
MKI67	LTQTSGETTHTHTEPTGDGK.4	52524754	14.38	204134267	22	35	LTQTSGETTHTHTEPTGDGK	y2	3	light
MKI67	LTQTSGETTHTHTEPTGDGK.4	52524754	14.38	878392644	18	35	LTQTSGETTHTHTEPTGDGK	y17	2	light
MKI67	LTQTSGETTHTHTEPTGDGK.4	52524754	14.38	827868804	18	35	LTQTSGETTHTHTEPTGDGK	y16	4	light
MKI67	LTQTSGETTHTHTEPTGDGK.4	52524754	14.38	78435279	18	35	LTQTSGETTHTHTEPTGDGK	y15	5	light
MKI67	LTQTSGETTHTHTEPTGDGK.4	52725109	14.38	582297316	20	35	LTQTSGETTHTHTEPTGDGK	y6	1	heavy
MKI67	LTQTSGETTHTHTEPTGDGK.4	52725109	14.38	212148466	22	35	LTQTSGETTHTHTEPTGDGK	y2	3	heavy
MKI67	LTQTSGETTHTHTEPTGDGK.4	52725109	14.38	882399743	18	35	LTQTSGETTHTHTEPTGDGK	y17	2	heavy
MKI67	LTQTSGETTHTHTEPTGDGK.4	52725109	14.38	831875904	18	35	LTQTSGETTHTHTEPTGDGK	y16	4	heavy
MKI67	LTQTSGETTHTHTEPTGDGK.4	52725109	14.38	78835989	18	35	LTQTSGETTHTHTEPTGDGK	y15	5	heavy
MKI67	ALEDLVDFK.2	525279314	29.17	865430175	14	35	ALEDLVDFK	y7	2	light
MKI67	ALEDLVDFK.2	525279314	29.17	736387582	14	35	ALEDLVDFK	y6	4	light
MKI67	ALEDLVDFK.2	525279314	29.17	409208161	24	35	ALEDLVDFK	y3	6	light
MKI67	ALEDLVDFK.2	525279314	29.17	294181218	28	35	ALEDLVDFK	y2	5	light
MKI67	ALEDLVDFK.2	525279314	29.17	185128454	14	35	ALEDLVDFK	b2	3	light
MKI67	ALEDLVDFK.2	529286414	29.17	873444374	14	35	ALEDLVDFK	y7	2	heavy
MKI67	ALEDLVDFK.2	529286414	29.17	744401781	14	35	ALEDLVDFK	y6	4	heavy
MKI67	ALEDLVDFK.2	529286414	29.17	41722236	24	35	ALEDLVDFK	y3	6	heavy
MKI67	ALEDLVDFK.2	529286414	29.17	302195417	28	35	ALEDLVDFK	y2	5	heavy
MKI67	ALEDLVDFK.2	529286414	29.17	185128454	14	35	ALEDLVDFK	b2	3	heavy
CDK4	VTLVFEHVDQDLR.3	524278978	27.49	288203016	24	35	VTLVFEHVDQDLR	y2	1	light
CDK4	VTLVFEHVDQDLR.3	524278978	27.49	736380622	16	35	VTLVFEHVDQDLR	y12	-1	light
CDK4	VTLVFEHVDQDLR.3	524278978	27.49	685856783	14	35	VTLVFEHVDQDLR	y11	-1	light
CDK4	VTLVFEHVDQDLR.3	524278978	27.49	629314751	16	35	VTLVFEHVDQDLR	y10	14	light
CDK4	VTLVFEHVDQDLR.3	524278978	27.49	201123368	14	35	VTLVFEHVDQDLR	b2	11	light
CDK4	VTLVFEHVDQDLR.3	527615068	27.49	298211285	24	35	VTLVFEHVDQDLR	y2	1	heavy
CDK4	VTLVFEHVDQDLR.3	527615068	27.49	741384757	16	35	VTLVFEHVDQDLR	y12	-1	heavy
CDK4	VTLVFEHVDQDLR.3	527615068	27.49	690860918	14	35	VTLVFEHVDQDLR	y11	-1	heavy
CDK4	VTLVFEHVDQDLR.3	527615068	27.49	634318886	16	35	VTLVFEHVDQDLR	y10	14	heavy
CDK4	VTLVFEHVDQDLR.3	527615068	27.49	201123368	14	35	VTLVFEHVDQDLR	b2	11	heavy
CDK4	YEPVAEIGVGAYGTVYK.2	908461809	28.83	1014525472	31	35	YEPVAEIGVGAYGTVYK	y10	1	light
CDK4	YEPVAEIGVGAYGTVYK.2	908461809	28.83	858435595	31	35	YEPVAEIGVGAYGTVYK	y8	3	light
CDK4	YEPVAEIGVGAYGTVYK.2	908461809	28.83	762408849	27	35	YEPVAEIGVGAYGTVYK	y15	6	light
CDK4	YEPVAEIGVGAYGTVYK.2	908461809	28.83	293113198	37	35	YEPVAEIGVGAYGTVYK	b2	5	light
CDK4	YEPVAEIGVGAYGTVYK.2	908461809	28.83	802398146	25	35	YEPVAEIGVGAYGTVYK	b7	-1	light
CDK4	YEPVAEIGVGAYGTVYK.2	912468909	28.83	1022539671	31	35	YEPVAEIGVGAYGTVYK	y10	1	heavy
CDK4	YEPVAEIGVGAYGTVYK.2	912468909	28.83	866449794	31	35	YEPVAEIGVGAYGTVYK	y8	3	heavy
CDK4	YEPVAEIGVGAYGTVYK.2	912468909	28.83	766415948	27	35	YEPVAEIGVGAYGTVYK	y15	6	heavy
CDK4	YEPVAEIGVGAYGTVYK.2	912468909	28.83	293113198	37	35	YEPVAEIGVGAYGTVYK	b2	5	heavy
CDK4	YEPVAEIGVGAYGTVYK.2	912468909	28.83	802398146	25	35	YEPVAEIGVGAYGTVYK	b7	-1	heavy
CDK4	IFDLIGLPPEDDWPR.2	891956694	34.94	1181558563	32	35	IFDLIGLPPEDDWPR	y10	2	light
CDK4	IFDLIGLPPEDDWPR.2	891956694	34.94	1011453036	26	35	IFDLIGLPPEDDWPR	y8	1	light
CDK4	IFDLIGLPPEDDWPR.2	891956694	34.94	458251029	42	35	IFDLIGLPPEDDWPR	y3	5	light
CDK4	IFDLIGLPPEDDWPR.2	891956694	34.94	376186697	38	35	IFDLIGLPPEDDWPR	b3	3	light
CDK4	IFDLIGLPPEDDWPR.2	891956694	34.94	772460353	22	35	IFDLIGLPPEDDWPR	b7	-1	light
CDK4	IFDLIGLPPEDDWPR.2	896960829	34.94	1191566832	32	35	IFDLIGLPPEDDWPR	y10	2	heavy
CDK4	IFDLIGLPPEDDWPR.2	896960829	34.94	1021461305	26	35	IFDLIGLPPEDDWPR	y8	1	heavy
CDK4	IFDLIGLPPEDDWPR.2	896960829	34.94	468259298	42	35	IFDLIGLPPEDDWPR	y3	5	heavy
CDK4	IFDLIGLPPEDDWPR.2	896960829	34.94	376186697	38	35	IFDLIGLPPEDDWPR	b3	3	heavy
CDK4	IFDLIGLPPEDDWPR.2	896960829	34.94	772460353	22	35	IFDLIGLPPEDDWPR	b7	-1	heavy
CDK4	DLKPENILVTSGGTVK.3	55764896	26.11	748419945	17	35	DLKPENILVTSGGTVK	y8	1	light
CDK4	DLKPENILVTSGGTVK.3	55764896	26.11	649351531	17	35	DLKPENILVTSGGTVK	y7	2	light
CDK4	DLKPENILVTSGGTVK.3	55764896	26.11	697351531	21	35	DLKPENILVTSGGTVK	b6	4	light
CDK4	DLKPENILVTSGGTVK.3	55764896	26.11	810435595	19	35	DLKPENILVTSGGTVK	b7	3	light
CDK4	DLKPENILVTSGGTVK.3	55764896	26.11	511797674	13	35	DLKPENILVTSGGTVK	b9	8	light
CDK4	DLKPENILVTSGGTVK.3	560320359	26.11	756434144	17	35	DLKPENILVTSGGTVK	y8	1	heavy
CDK4	DLKPENILVTSGGTVK.3	560320359	26.11	65736573	17	35	DLKPENILVTSGGTVK	y7	2	heavy
CDK4	DLKPENILVTSGGTVK.3	560320359	26.11	697351531	21	35	DLKPENILVTSGGTVK	b6	4	heavy
CDK4	DLKPENILVTSGGTVK.3	560320359	26.11	810435595	19	35	DLKPENILVTSGGTVK	b7	3	heavy
CDK4	DLKPENILVTSGGTVK.3	560320359	26.11	511797674	13	35	DLKPENILVTSGGTVK	b9	8	heavy
CDK4	VPNGGGGGGGLPISTVR.2	747904796	23.99	1298681138	33	35	VPNGGGGGGGLPISTVR	y15	4	light
CDK4	VPNGGGGGGGLPISTVR.2	747904796	23.99	1184638211	33	35	VPNGGGGGGGLPISTVR	y14	3	light
CDK4	VPNGGGGGGGLPISTVR.2	747904796	23.99	672403901	33	35	VPNGGGGGGGLPISTVR	y6	2	light
CDK4	VPNGGGGGGGLPISTVR.2	747904796	23.99	462267073	33	35	VPNGGGGGGGLPISTVR	y4	11	light
CDK4	VPNGGGGGGGLPISTVR.2	747904796	23.99	698370589	29	35	VPNGGGGGGGLPISTVR	y16	1	light
CDK4	VPNGGGGGGGLPISTVR.2	75290893	23.99	1308689407	33	35	VPNGGGGGGGLPISTVR	y15	4	heavy
CDK4	VPNGGGGGGGLPISTVR.2	75290893	23.99	119464648	33	35	VPNGGGGGGGLPISTVR	y14	3	heavy
CDK4	VPNGGGGGGGLPISTVR.2	75290893	23.99	68241217	33	35	VPNGGGGGGGLPISTVR	y6	2	heavy
CDK4	VPNGGGGGGGLPISTVR.2	75290893	23.99	472275342	33	35	VPNGGGGGGGLPISTVR	y4	11	heavy
CDK4	VPNGGGGGGGLPISTVR.2	75290893	23.99	703374724	29	35	VPNGGGGGGGLPISTVR	y16	1	heavy
CDK4	IYSYQMALTPVVVTLWYR.3	735058854	37.63	1132651342	25	35	IYSYQMALTPVVVTLWYR	y9	-1	light
CDK4	IYSYQMALTPVVVTLWYR.3	735058854	37.63	738393336	29	35	IYSYQMALTPVVVTLWYR	y5	-1	light
CDK4	IYSYQMALTPVVVTLWYR.3	735058854	37.63	524261593	19	35	IYSYQMALTPVVVTLWYR	y3	-1	light
CDK4	IYSYQMALTPVVVTLWYR.3	735058854	37.63	33818228	17	35	IYSYQMALTPVVVTLWYR	y2	-1	light
CDK4	IYSYQMALTPVVVTLWYR.3	735058854	37.63	566829309	19	35	IYSYQMALTPVVVTLWYR	y9	-1	light
CDK4	IYSYQMALTPVVVTLWYR.3	738394944	37.63	1142659611	25	35	IYSYQMALTPVVVTLWYR	y9	-1	heavy
CDK4	IYSYQMALTPVVVTLWYR.3	738394944	37.63	748401605	29	35	IYSYQMALTPVVVTLWYR	y5	-1	heavy
CDK4	IYSYQMALTPVVVTLWYR.3	738394944	37.63	534269862	19	35	IYSYQMALTPVVVTLWYR	y3	-1	heavy
CDK4	IYSYQMALTPVVVTLWYR.3	738394944	37.63	348190549	17	35	IYSYQMALTPVVVTLWYR	y2	-1	heavy
CDK4	IYSYQMALTPVVVTLWYR.3	738394944	37.63	571833443	19	35	IYSYQMALTPVVVTLWYR	y9	-1	heavy
CCNB1	IGEVDVEQHTLAK.3	480256062	21.55	826441743	18	35	IGEVDVEQHTLAK	y7	4	light
CCNB1	IGEVDVEQHTLAK.3	480256062	21.55	663338423	16	35	IGEVDVEQHTLAK	y12	9	light
CCNB1	IGEVDVEQHTLAK.3	480256062	21.55	634827691	14	35	IGEVDVEQHTLAK	y11	-1	light
CCNB1	IGEVDVEQHTLAK.3	480256062	21.55	570306395	16	35	IGEVDVEQHTLAK	y10	8	light
CCNB1	IGEVDVEQHTLAK.3	480256062	21.55	520772188	16	35	IGEVDVEQHTLAK	y9	12	light
CCNB1	IGEVDVEQHTLAK.3	482927462	21.55	834455942	18	35	IGEVDVEQHTLAK	y7	4	heavy
CCNB1	IGEVDVEQHTLAK.3	482927462	21.55	667345523	16	35	IGEVDVEQHTLAK	y12	9	heavy
CCNB1	IGEVDVEQHTLAK.3	482927462	21.55	638834791	14	35	IGEVDVEQHTLAK	y11	-1	heavy
CCNB1	IGEVDVEQHTLAK.3	482927462	21.55	574313494	16	35	IGEVDVEQHTLAK	y10	8	heavy
CCNB1	IGEVDVEQHTLAK.3	482927462	21.55	524779287	16	35	IGEVDVEQHTLAK	y9	12	heavy
CCNB1	ISTLPQLNSALVQDLAK.2	906017283	32.24	1396779455	30	35	ISTLPQLNSALVQDLAK	y13	2	light
CCNB1	ISTLPQLNSALVQDLAK.2	906017283	32.24	105858405	34	35	ISTLPQLNSALVQDLAK	y10	4	light
CCNB1	ISTLPQLNSALVQDLAK.2	906017283	32.24	218149918	42	35	ISTLPQLNSALVQDLAK	y2	10	light
CCNB1	ISTLPQLNSALVQDLAK.2	906017283	32.24	698893366	30	35	ISTLPQLNSALVQDLAK	y13	1	light
CCNB1	ISTLPQLNSALVQDLAK.2	906017283	32.24	302171047	32	35	ISTLPQLNSALVQDLAK	b3	3	light
CCNB1	ISTLPQLNSALVQDLAK.2	910024383	32.24	1404793654	30	35	ISTLPQLNSALVQDLAK	y13	2	heavy
CCNB1	ISTLPQLNSALVQDLAK.2	910024383	32.24	1066598249	34	35	ISTLPQLNSALVQDLAK	y10	4	heavy
CCNB1	ISTLPQLNSALVQDLAK.2	910024383	32.24	226164117	42	35	ISTLPQLNSALVQDLAK	y2	10	heavy
CCNB1	ISTLPQLNSALVQDLAK.2	910024383	32.24	702900465	30	35	ISTLPQLNSALVQDLAK	y13	1	heavy
CCNB1	ISTLPQLNSALVQDLAK.2	910024383	32.24	302171047	32	35	ISTLPQLNSALVQDLAK	b3	3	heavy
CCNB1	ALNFGLGRPLPLHFLR.4	456021612	31.2	572330342	19	35	ALNFGLGRPLPLHFLR	y4	2	light
CCNB1	ALNFGLGRPLPLHFLR.4	456021612	31.2	43527143	19	35	ALNFGLGRPLPLHFLR	y3	3	light
CCNB1	ALNFGLGRPLPLHFLR.4	456021612	31.2	688419688	15	35	ALNFGLGRPLPLHFLR	y12	1	light
CCNB1	ALNFGLGRPLPLHFLR.4	456021612	31.2	603366924	17	35	ALNFGLGRPLPLHFLR	y10	6	light
CCNB1	ALNFGLGRPLPLHFLR.4	456021612	31.2	185128454	11	35	ALNFGLGRPLPLHFLR	b2	12	light
CCNB1	ALNFGLGRPLPLHFLR.4	458523679	31.2	582338611	19	35	ALNFGLGRPLPLHFLR	y4	2	heavy
CCNB1	ALNFGLGRPLPLHFLR.4	458523679	31.2	445279699	19	35	ALNFGLGRPLPLHFLR	y3	3	heavy
CCNB1	ALNFGLGRPLPLHFLR.4	458523679	31.2	693423822	15	35	ALNFGLGRPLPLHFLR	y12	1	heavy
CCNB1	ALNFGLGRPLPLHFLR.4	458523679	31.2	608371059	17	35	ALNFGLGRPLPLHFLR	y10	6	heavy
CCNB1	ALNFGLGRPLPLHFLR.4	458523679	31.2	185128454	11	35	ALNFGLGRPLPLHFLR	b2	12	heavy
CCNB1	QLEEEQAVRPK.3	442905252	17.36	570372206	19	35	QLEEEQAVRPK	y5	1	light
CCNB1	QLEEEQAVRPK.3	442905252	17.36	499335093	19	35	QLEEEQAVRPK	y4	2	light
CCNB1	QLEEEQAVRPK.3	442905252	17.36	400266679	19	35	QLEEEQAVRPK	y3	3	light
CCNB1	QLEEEQAVRPK.3	442905252	17.36	54328292	15	35	QLEEEQAVRPK	y9	9	light
CCNB1	QLEEEQAVRPK.3	442905252	17.36	478761623	13	35	QLEEEQAVRPK	y8	11	light
CCNB1	QLEEEQAVRPK.3	445576652	17.36	578386405	19	35	QLEEEQAVRPK	y5	1	heavy
CCNB1	QLEEEQAVRPK.3	445576652	17.36	507349292	19	35	QLEEEQAVRPK	y4	2	heavy
CCNB1	QLEEEQAVRPK.3	445576652	17.36	408280878	19	35	QLEEEQAVRPK	y3	3	heavy
CCNB1	QLEEEQAVRPK.3	445576652	17.36	547290019	15	35	QLEEEQAVRPK	y9	9	heavy
CCNB1	QLEEEQAVRPK.3	445576652	17.36	482768723	13	35	QLEEEQAVRPK	y8	11	heavy
CCNB1	DIYAYLR.2	457242535	27.63	685366787	16	35	DIYAYLR	y5	1	light
CCNB1	DIYAYLR.2	457242535	27.63	522303458	16	35	DIYAYLR	y4	2	light
CCNB1	DIYAYLR.2	457242535	27.63	451266344	18	35	DIYAYLR	y3	4	light
CCNB1	DIYAYLR.2	457242535	27.63	343187031	14	35	DIYAYLR	y5	11	light
CCNB1	DIYAYLR.2	457242535	27.63	229118283	10	35	DIYAYLR	b2	5	light
CCNB1	DIYAYLR.2	462246669	27.63	695375056	16	35	DIYAYLR	y5	1	heavy
CCNB1	DIYAYLR.2	462246669	27.63	532311727	16	35	DIYAYLR	y4	2	heavy
CCNB1	DIYAYLR.2	462246669	27.63	461274613	18	35	DIYAYLR	y3	4	heavy
CCNB1	DIYAYLR.2	462246669	27.63	348191166	14	35	DIYAYLR	y5	11	heavy
CCNB1	DIYAYLR.2	462246669	27.63	229118283	10	35	DIYAYLR	b2	5	heavy
CDK2	DLKPQNLLINTEGAIK.3	589671876	28.81	845472708	18	35	DLKPQNLLINTEGAIK	y8	3	light
CDK2	DLKPQNLLINTEGAIK.3	589671876	28.81	732388644	16	35	DLKPQNLLINTEGAIK	y7	1	light
CDK2	DLKPQNLLINTEGAIK.3	589671876	28.81	696367515	22	35	DLKPQNLLINTEGAIK	b6	2	light
CDK2	DLKPQNLLINTEGAIK.3	589671876	28.81	809451579	18	35	DLKPQNLLINTEGAIK	b7	6	light
CDK2	DLKPQNLLINTEGAIK.3	589671876	28.81	46177146	14	35	DLKPQNLLINTEGAIK	b8	-1	light
CDK2	DLKPQNLLINTEGAIK.3	592343275	28.81	853486907	18	35	DLKPQNLLINTEGAIK	y8	3	heavy
CDK2	DLKPQNLLINTEGAIK.3	592343275	28.81	740402843	16	35	DLKPQNLLINTEGAIK	y7	1	heavy
CDK2	DLKPQNLLINTEGAIK.3	592343275	28.81	696367515	22	35	DLKPQNLLINTEGAIK	b6	2	heavy
CDK2	DLKPQNLLINTEGAIK.3	592343275	28.81	809451579	18	35	DLKPQNLLINTEGAIK	b7	6	heavy
CDK2	DLKPQNLLINTEGAIK.3	592343275	28.81	46177146	14	35	DLKPQNLLINTEGAIK	b8	-1	heavy
CDK2	LLDVIHTENK.3	394555672	22.72	390198324	3	35	LLDVIHTENK	y3	6	light
CDK2	LLDVIHTENK.3	394555672	22.72	534787838	13	35	LLDVIHTENK	y9	-1	light
CDK2	LLDVIHTENK.3	394555672	22.72	478245806	11	35	LLDVIHTENK	y8	-1	light
CDK2	LLDVIHTENK.3	394555672	22.72	227175404	11	35	LLDVIHTENK	b2	-1	light
CDK2	LLDVIHTENK.3	394555672	22.72	396734346	9	35	LLDVIHTENK	b7	-1	light
CDK2	LLDVIHTENK.3	397227072	22.72	398212523	3	35	LLDVIHTENK	y3	6	heavy
CDK2	LLDVIHTENK.3	397227072	22.72	538794937	13	35	LLDVIHTENK	y9	-1	heavy
CDK2	LLDVIHTENK.3	397227072	22.72	482252905	11	35	LLDVIHTENK	y8	-1	heavy
CDK2	LLDVIHTENK.3	397227072	22.72	227175404	11	35	LLDVIHTENK	b2	-1	heavy
CDK2	LLDVIHTENK.3	397227072	22.72	396734346	9	35	LLDVIHTENK	b7	-1	heavy
CDK2	AALAHPFFQDVTKPVPHLR.4	536799546	25.63	718435869	22	35	AALAHPFFQDVTKPVPHLR	y6	1	light
CDK2	AALAHPFFQDVTKPVPHLR.4	536799546	25.63	522314692	24	35	AALAHPFFQDVTKPVPHLR	y4	2	light
CDK2	AALAHPFFQDVTKPVPHLR.4	536799546	25.63	840964657	18	35	AALAHPFFQDVTKPVPHLR	y14	7	light
CDK2	AALAHPFFQDVTKPVPHLR.4	536799546	25.63	581340572	16	35	AALAHPFFQDVTKPVPHLR	y10	19	light
CDK2	AALAHPFFQDVTKPVPHLR.4	536799546	25.63	143081504	16	35	AALAHPFFQDVTKPVPHLR	b2	5	light
CDK2	AALAHPFFQDVTKPVPHLR.4	539301613	25.63	728444138	22	35	AALAHPFFQDVTKPVPHLR	y6	1	heavy
CDK2	AALAHPFFQDVTKPVPHLR.4	539301613	25.63	532322961	24	35	AALAHPFFQDVTKPVPHLR	y4	2	heavy
CDK2	AALAHPFFQDVTKPVPHLR.4	539301613	25.63	845968791	18	35	AALAHPFFQDVTKPVPHLR	y14	7	heavy
CDK2	AALAHPFFQDVTKPVPHLR.4	539301613	25.63	586344706	16	35	AALAHPFFQDVTKPVPHLR	y10	19	heavy
CDK2	AALAHPFFQDVTKPVPHLR.4	539301613	25.63	143081504	16	35	AALAHPFFQDVTKPVPHLR	b2	5	heavy
CDK2	LDTETEGVPSTAIR.2	744880652	22.82	103055275	28	35	LDTETEGVPSTAIR	y10	3	light
CDK2	LDTETEGVPSTAIR.2	744880652	22.82	929505071	28	35	LDTETEGVPSTAIR	y9	4	light
CDK2	LDTETEGVPSTAIR.2	744880652	22.82	800462478	28	35	LDTETEGVPSTAIR	y8	2	light
CDK2	LDTETEGVPSTAIR.2	744880652	22.82	229118283	36	35	LDTETEGVPSTAIR	b2	6	light
CDK2	LDTETEGVPSTAIR.2	744880652	22.82	845388704	20	35	LDTETEGVPSTAIR	b8	5	light
CDK2	LDTETEGVPSTAIR.2	749884787	22.82	1040561019	28	35	LDTETEGVPSTAIR	y10	3	heavy
CDK2	LDTETEGVPSTAIR.2	749884787	22.82	93951334	28	35	LDTETEGVPSTAIR	y9	4	heavy
CDK2	LDTETEGVPSTAIR.2	749884787	22.82	810470747	28	35	LDTETEGVPSTAIR	y8	2	heavy
CDK2	LDTETEGVPSTAIR.2	749884787	22.82	229118283	36	35	LDTETEGVPSTAIR	b2	6	heavy
CDK2	LDTETEGVPSTAIR.2	749884787	22.82	845388704	20	35	LDTETEGVPSTAIR	b8	5	heavy
CDK2	AFGVPVR.2	373221406	22.73	527330007	13	35	AFGVPVR	y5	1	light
CDK2	AFGVPVR.2	373221406	22.73	37124013	11	35	AFGVPVR	y3	2	light
CDK2	AFGVPVR.2	373221406	22.73	337702849	11	35	AFGVPVR	y6	-1	light
CDK2	AFGVPVR.2	373221406	22.73	186123703	13	35	AFGVPVR	y3	10	light
CDK2	AFGVPVR.2	373221406	22.73	375202681	9	35	AFGVPVR	b4	-1	light
CDK2	AFGVPVR.2	37822554	22.73	537338276	13	35	AFGVPVR	y5	1	heavy
CDK2	AFGVPVR.2	37822554	22.73	381248399	11	35	AFGVPVR	y3	2	heavy
CDK2	AFGVPVR.2	37822554	22.73	342706983	11	35	AFGVPVR	y6	-1	heavy
CDK2	AFGVPVR.2	37822554	22.73	191127837	13	35	AFGVPVR	y3	10	heavy
CDK2	AFGVPVR.2	37822554	22.73	375202681	9	35	AFGVPVR	b4	-1	heavy
CDK2	VVPPLDEDGR.2	548785295	21.75	898426487	17	35	VVPPLDEDGR	y8	3	light
CDK2	VVPPLDEDGR.2	548785295	21.75	801373723	27	35	VVPPLDEDGR	y7	2	light
CDK2	VVPPLDEDGR.2	548785295	21.75	232140415	29	35	VVPPLDEDGR	y2	5	light
CDK2	VVPPLDEDGR.2	548785295	21.75	449716881	17	35	VVPPLDEDGR	y8	1	light
CDK2	VVPPLDEDGR.2	548785295	21.75	401190499	25	35	VVPPLDEDGR	y7	4	light
CDK2	VVPPLDEDGR.2	55378943	21.75	908434756	17	35	VVPPLDEDGR	y8	3	heavy
CDK2	VVPPLDEDGR.2	55378943	21.75	811381992	27	35	VVPPLDEDGR	y7	2	heavy
CDK2	VVPPLDEDGR.2	55378943	21.75	242148684	29	35	VVPPLDEDGR	y2	5	heavy
CDK2	VVPPLDEDGR.2	55378943	21.75	454721016	17	35	VVPPLDEDGR	y8	1	heavy
CDK2	VVPPLDEDGR.2	55378943	21.75	406194634	25	35	VVPPLDEDGR	y7	4	heavy
CDK3	TALAHPYFSSPEPSPAAR.3	633651363	23.68	824426093	19	35	TALAHPYFSSPEPSPAAR	y8	-1	light
CDK3	TALAHPYFSSPEPSPAAR.3	633651363	23.68	598330736	23	35	TALAHPYFSSPEPSPAAR	y6	-1	light
CDK3	TALAHPYFSSPEPSPAAR.3	633651363	23.68	414245943	27	35	TALAHPYFSSPEPSPAAR	y4	-1	light
CDK3	TALAHPYFSSPEPSPAAR.3	633651363	23.68	412716684	17	35	TALAHPYFSSPEPSPAAR	y8	-1	light
CDK3	TALAHPYFSSPEPSPAAR.3	633651363	23.68	299669006	17	35	TALAHPYFSSPEPSPAAR	y6	-1	light
CDK3	TALAHPYFSSPEPSPAAR.3	636987453	23.68	834434362	19	35	TALAHPYFSSPEPSPAAR	y8	-1	heavy
CDK3	TALAHPYFSSPEPSPAAR.3	636987453	23.68	608339005	23	35	TALAHPYFSSPEPSPAAR	y6	-1	heavy
CDK3	TALAHPYFSSPEPSPAAR.3	636987453	23.68	424254212	27	35	TALAHPYFSSPEPSPAAR	y4	-1	heavy
CDK3	TALAHPYFSSPEPSPAAR.3	636987453	23.68	417720819	17	35	TALAHPYFSSPEPSPAAR	y8	-1	heavy
CDK3	TALAHPYFSSPEPSPAAR.3	636987453	23.68	30467314	17	35	TALAHPYFSSPEPSPAAR	y6	-1	heavy
CDK3	APEILLGSK.2	464279117	24.25	759461081	18	35	APEILLGSK	y7	-1	light
CDK3	APEILLGSK.2	464279117	24.25	630418488	20	35	APEILLGSK	y6	-1	light
CDK3	APEILLGSK.2	464279117	24.25	40425036	24	35	APEILLGSK	y4	-1	light
CDK3	APEILLGSK.2	464279117	24.25	291166296	24	35	APEILLGSK	y3	-1	light
CDK3	APEILLGSK.2	464279117	24.25	42876056	18	35	APEILLGSK	y8	-1	light
CDK3	APEILLGSK.2	468286217	24.25	76747528	18	35	APEILLGSK	y7	-1	heavy
CDK3	APEILLGSK.2	468286217	24.25	638432687	20	35	APEILLGSK	y6	-1	heavy
CDK3	APEILLGSK.2	468286217	24.25	412264559	24	35	APEILLGSK	y4	-1	heavy
CDK3	APEILLGSK.2	468286217	24.25	299180495	24	35	APEILLGSK	y3	-1	heavy
CDK3	APEILLGSK.2	468286217	24.25	43276766	18	35	APEILLGSK	y8	-1	heavy
CDK3	LLDVVHNER.3	365536612	20.85	555263384	16	35	LLDVVHNER	y4	-1	light
CDK3	LLDVVHNER.3	365536612	20.85	491259248	12	35	LLDVVHNER	y8	-1	light
CDK3	LLDVVHNER.3	365536612	20.85	434717216	12	35	LLDVVHNER	y7	-1	light
CDK3	LLDVVHNER.3	365536612	20.85	327669537	14	35	LLDVVHNER	y5	-1	light
CDK3	LLDVVHNER.3	365536612	20.85	27813533	16	35	LLDVVHNER	y4	-1	light
CDK3	LLDVVHNER.3	368872701	20.85	565271653	16	35	LLDVVHNER	y4	-1	heavy
CDK3	LLDVVHNER.3	368872701	20.85	496263382	12	35	LLDVVHNER	y8	-1	heavy
CDK3	LLDVVHNER.3	368872701	20.85	43972135	12	35	LLDVVHNER	y7	-1	heavy
CDK3	LLDVVHNER.3	368872701	20.85	332673672	14	35	LLDVVHNER	y5	-1	heavy
CDK3	LLDVVHNER.3	368872701	20.85	283139465	16	35	LLDVVHNER	y4	-1	heavy
CDK3	DLKPQNLLINELGAIK.3	593684004	32.43	74442503	18	35	DLKPQNLLINELGAIK	y7	-1	light
CDK3	DLKPQNLLINELGAIK.3	593684004	32.43	809451579	18	35	DLKPQNLLINELGAIK	b7	-1	light
CDK3	DLKPQNLLINELGAIK.3	593684004	32.43	405229428	16	35	DLKPQNLLINELGAIK	b7	-1	light
CDK3	DLKPQNLLINELGAIK.3	593684004	32.43	46177146	14	35	DLKPQNLLINELGAIK	b8	-1	light
CDK3	DLKPQNLLINELGAIK.3	593684004	32.43	518313492	12	35	DLKPQNLLINELGAIK	b9	-1	light
CDK3	DLKPQNLLINELGAIK.3	596355404	32.43	752439229	18	35	DLKPQNLLINELGAIK	y7	-1	heavy
CDK3	DLKPQNLLINELGAIK.3	596355404	32.43	809451579	18	35	DLKPQNLLINELGAIK	b7	-1	heavy
CDK3	DLKPQNLLINELGAIK.3	596355404	32.43	405229428	16	35	DLKPQNLLINELGAIK	b7	-1	heavy
CDK3	DLKPQNLLINELGAIK.3	596355404	32.43	46177146	14	35	DLKPQNLLINELGAIK	b8	-1	heavy
CDK3	DLKPQNLLINELGAIK.3	596355404	32.43	518313492	12	35	DLKPQNLLINELGAIK	b9	-1	heavy
CDK3	AFGVPLR.2	380229231	24.68	541345657	15	35	AFGVPLR	y5	-1	light
CDK3	AFGVPLR.2	380229231	24.68	38525578	11	35	AFGVPLR	y3	-1	light
CDK3	AFGVPLR.2	380229231	24.68	344710674	11	35	AFGVPLR	y6	-1	light
CDK3	AFGVPLR.2	380229231	24.68	219112804	11	35	AFGVPLR	b2	-1	light
CDK3	AFGVPLR.2	380229231	24.68	375202681	9	35	AFGVPLR	b4	-1	light
CDK3	AFGVPLR.2	385233365	24.68	551353926	15	35	AFGVPLR	y5	-1	heavy
CDK3	AFGVPLR.2	385233365	24.68	395264049	11	35	AFGVPLR	y3	-1	heavy
CDK3	AFGVPLR.2	385233365	24.68	349714808	11	35	AFGVPLR	y6	-1	heavy
CDK3	AFGVPLR.2	385233365	24.68	219112804	11	35	AFGVPLR	b2	-1	heavy
CDK3	AFGVPLR.2	385233365	24.68	375202681	9	35	AFGVPLR	b4	-1	heavy
FAT1	LVLDQVHTASGTAPGTLK.3	603335264	23.95	515318774	28	35	LVLDQVHTASGTAPGTLK	y5	3	light
FAT1	LVLDQVHTASGTAPGTLK.3	603335264	23.95	847957226	20	35	LVLDQVHTASGTAPGTLK	y17	4	light
FAT1	LVLDQVHTASGTAPGTLK.3	603335264	23.95	798423019	18	35	LVLDQVHTASGTAPGTLK	y16	1	light
FAT1	LVLDQVHTASGTAPGTLK.3	603335264	23.95	741880987	18	35	LVLDQVHTASGTAPGTLK	y15	5	light
FAT1	LVLDQVHTASGTAPGTLK.3	603335264	23.95	213159754	18	35	LVLDQVHTASGTAPGTLK	b2	2	light
FAT1	LVLDQVHTASGTAPGTLK.3	606006663	23.95	523332973	28	35	LVLDQVHTASGTAPGTLK	y5	3	heavy
FAT1	LVLDQVHTASGTAPGTLK.3	606006663	23.95	851964325	20	35	LVLDQVHTASGTAPGTLK	y17	4	heavy
FAT1	LVLDQVHTASGTAPGTLK.3	606006663	23.95	802430118	18	35	LVLDQVHTASGTAPGTLK	y16	1	heavy
FAT1	LVLDQVHTASGTAPGTLK.3	606006663	23.95	745888086	18	35	LVLDQVHTASGTAPGTLK	y15	5	heavy
FAT1	LVLDQVHTASGTAPGTLK.3	606006663	23.95	213159754	18	35	LVLDQVHTASGTAPGTLK	b2	2	heavy
FAT1	TLYSDTIPEDVLPGK.2	824427435	28.47	854461809	25	35	TLYSDTIPEDVLPGK	y8	1	light
FAT1	TLYSDTIPEDVLPGK.2	824427435	28.47	301187031	23	35	TLYSDTIPEDVLPGK	y3	2	light
FAT1	TLYSDTIPEDVLPGK.2	824427435	28.47	717361564	21	35	TLYSDTIPEDVLPGK	y13	-1	light
FAT1	TLYSDTIPEDVLPGK.2	824427435	28.47	215139019	35	35	TLYSDTIPEDVLPGK	b2	3	light
FAT1	TLYSDTIPEDVLPGK.2	824427435	28.47	794393061	21	35	TLYSDTIPEDVLPGK	b7	-1	light
FAT1	TLYSDTIPEDVLPGK.2	828434535	28.47	862476008	25	35	TLYSDTIPEDVLPGK	y8	1	heavy
FAT1	TLYSDTIPEDVLPGK.2	828434535	28.47	30920123	23	35	TLYSDTIPEDVLPGK	y3	2	heavy
FAT1	TLYSDTIPEDVLPGK.2	828434535	28.47	721368663	21	35	TLYSDTIPEDVLPGK	y13	-1	heavy
FAT1	TLYSDTIPEDVLPGK.2	828434535	28.47	215139019	35	35	TLYSDTIPEDVLPGK	b2	3	heavy
FAT1	TLYSDTIPEDVLPGK.2	828434535	28.47	794393061	21	35	TLYSDTIPEDVLPGK	b7	-1	heavy
FAT1	YSLLDHGEGNFDVDK.3	570265286	25.42	773362627	19	35	YSLLDHGEGNFDVDK	y14	1	light
FAT1	YSLLDHGEGNFDVDK.3	570265286	25.42	729846612	17	35	YSLLDHGEGNFDVDK	y13	2	light
FAT1	YSLLDHGEGNFDVDK.3	570265286	25.42	67330458	17	35	YSLLDHGEGNFDVDK	y12	3	light
FAT1	YSLLDHGEGNFDVDK.3	570265286	25.42	559249077	21	35	YSLLDHGEGNFDVDK	y10	5	light
FAT1	YSLLDHGEGNFDVDK.3	570265286	25.42	251102633	17	35	YSLLDHGEGNFDVDK	b2	9	light
FAT1	YSLLDHGEGNFDVDK.3	572936686	25.42	777369726	19	35	YSLLDHGEGNFDVDK	y14	1	heavy
FAT1	YSLLDHGEGNFDVDK.3	572936686	25.42	733853712	17	35	YSLLDHGEGNFDVDK	y13	2	heavy
FAT1	YSLLDHGEGNFDVDK.3	572936686	25.42	67731168	17	35	YSLLDHGEGNFDVDK	y12	3	heavy
FAT1	YSLLDHGEGNFDVDK.3	572936686	25.42	563256176	21	35	YSLLDHGEGNFDVDK	y10	5	heavy
FAT1	YSLLDHGEGNFDVDK.3	572936686	25.42	251102633	17	35	YSLLDHGEGNFDVDK	b2	9	heavy
FAT1	FSAAGEYDILSIK.2	707366649	29.75	1108588467	25	35	FSAAGEYDILSIK	y10	2	light
FAT1	FSAAGEYDILSIK.2	707366649	29.75	1037551353	25	35	FSAAGEYDILSIK	y9	1	light
FAT1	FSAAGEYDILSIK.2	707366649	29.75	851487296	31	35	FSAAGEYDILSIK	y7	4	light
FAT1	FSAAGEYDILSIK.2	707366649	29.75	347228896	31	35	FSAAGEYDILSIK	y3	7	light
FAT1	FSAAGEYDILSIK.2	707366649	29.75	306144832	29	35	FSAAGEYDILSIK	b3	8	light
FAT1	FSAAGEYDILSIK.2	711373749	29.75	1116602666	25	35	FSAAGEYDILSIK	y10	2	heavy
FAT1	FSAAGEYDILSIK.2	711373749	29.75	1045565552	25	35	FSAAGEYDILSIK	y9	1	heavy
FAT1	FSAAGEYDILSIK.2	711373749	29.75	859501495	31	35	FSAAGEYDILSIK	y7	4	heavy
FAT1	FSAAGEYDILSIK.2	711373749	29.75	355243095	31	35	FSAAGEYDILSIK	y3	7	heavy
FAT1	FSAAGEYDILSIK.2	711373749	29.75	306144832	29	35	FSAAGEYDILSIK	b3	8	heavy
FAT1	AFEVNPQGVLLTSSAIK.2	887490901	30.46	1213715064	30	35	AFEVNPQGVLLTSSAIK	y12	1	light
FAT1	AFEVNPQGVLLTSSAIK.2	887490901	30.46	60736117	32	35	AFEVNPQGVLLTSSAIK	y12	4	light
FAT1	AFEVNPQGVLLTSSAIK.2	887490901	30.46	219112804	42	35	AFEVNPQGVLLTSSAIK	b2	3	light
FAT1	AFEVNPQGVLLTSSAIK.2	887490901	30.46	348155397	32	35	AFEVNPQGVLLTSSAIK	b3	2	light
FAT1	AFEVNPQGVLLTSSAIK.2	887490901	30.46	561266738	26	35	AFEVNPQGVLLTSSAIK	b5	11	light
FAT1	AFEVNPQGVLLTSSAIK.2	891498001	30.46	1221729263	30	35	AFEVNPQGVLLTSSAIK	y12	1	heavy
FAT1	AFEVNPQGVLLTSSAIK.2	891498001	30.46	61136827	32	35	AFEVNPQGVLLTSSAIK	y12	4	heavy
FAT1	AFEVNPQGVLLTSSAIK.2	891498001	30.46	219112804	42	35	AFEVNPQGVLLTSSAIK	b2	3	heavy
FAT1	AFEVNPQGVLLTSSAIK.2	891498001	30.46	348155397	32	35	AFEVNPQGVLLTSSAIK	b3	2	heavy
FAT1	AFEVNPQGVLLTSSAIK.2	891498001	30.46	561266738	26	35	AFEVNPQGVLLTSSAIK	b5	11	heavy
FAT1	AYDADSSDIDK.2	600256765	18.04	965405811	19	35	AYDADSSDIDK	y9	1	light
FAT1	AYDADSSDIDK.2	600256765	18.04	850378868	21	35	AYDADSSDIDK	y8	4	light
FAT1	AYDADSSDIDK.2	600256765	18.04	779341754	21	35	AYDADSSDIDK	y7	7	light
FAT1	AYDADSSDIDK.2	600256765	18.04	235107718	19	35	AYDADSSDIDK	b2	3	light
FAT1	AYDADSSDIDK.2	600256765	18.04	350134661	19	35	AYDADSSDIDK	b3	5	light
FAT1	AYDADSSDIDK.2	604263864	18.04	97342001	19	35	AYDADSSDIDK	y9	1	heavy
FAT1	AYDADSSDIDK.2	604263864	18.04	858393067	21	35	AYDADSSDIDK	y8	4	heavy
FAT1	AYDADSSDIDK.2	604263864	18.04	787355953	21	35	AYDADSSDIDK	y7	7	heavy
FAT1	AYDADSSDIDK.2	604263864	18.04	235107718	19	35	AYDADSSDIDK	b2	3	heavy
FAT1	AYDADSSDIDK.2	604263864	18.04	350134661	19	35	AYDADSSDIDK	b3	5	heavy
FOXM1	TEVTLETLGPKPAAR.3	52829815	23.84	696415134	24	35	TEVTLETLGPKPAAR	y7	-1	light
FOXM1	TEVTLETLGPKPAAR.3	52829815	23.84	676898451	16	35	TEVTLETLGPKPAAR	y13	-1	light
FOXM1	TEVTLETLGPKPAAR.3	52829815	23.84	627364244	16	35	TEVTLETLGPKPAAR	y12	-1	light
FOXM1	TEVTLETLGPKPAAR.3	52829815	23.84	576840405	18	35	TEVTLETLGPKPAAR	y11	-1	light
FOXM1	TEVTLETLGPKPAAR.3	52829815	23.84	520298373	16	35	TEVTLETLGPKPAAR	y10	-1	light
FOXM1	TEVTLETLGPKPAAR.3	53163424	23.84	706423403	24	35	TEVTLETLGPKPAAR	y7	-1	heavy
FOXM1	TEVTLETLGPKPAAR.3	53163424	23.84	681902586	16	35	TEVTLETLGPKPAAR	y13	-1	heavy
FOXM1	TEVTLETLGPKPAAR.3	53163424	23.84	632368379	16	35	TEVTLETLGPKPAAR	y12	-1	heavy
FOXM1	TEVTLETLGPKPAAR.3	53163424	23.84	581844539	18	35	TEVTLETLGPKPAAR	y11	-1	heavy
FOXM1	TEVTLETLGPKPAAR.3	53163424	23.84	525302507	16	35	TEVTLETLGPKPAAR	y10	-1	heavy
FOXM1	HNLSLHDMFVR.3	456899556	25.7	667323207	21	35	HNLSLHDMFVR	y5	-1	light
FOXM1	HNLSLHDMFVR.3	456899556	25.7	552296264	21	35	HNLSLHDMFVR	y4	-1	light
FOXM1	HNLSLHDMFVR.3	456899556	25.7	402694698	19	35	HNLSLHDMFVR	y6	-1	light
FOXM1	HNLSLHDMFVR.3	456899556	25.7	252109115	23	35	HNLSLHDMFVR	b2	-1	light
FOXM1	HNLSLHDMFVR.3	456899556	25.7	409201201	17	35	HNLSLHDMFVR	b7	-1	light
FOXM1	HNLSLHDMFVR.3	460235645	25.7	677331476	21	35	HNLSLHDMFVR	y5	-1	heavy
FOXM1	HNLSLHDMFVR.3	460235645	25.7	562304533	21	35	HNLSLHDMFVR	y4	-1	heavy
FOXM1	HNLSLHDMFVR.3	460235645	25.7	407698832	19	35	HNLSLHDMFVR	y6	-1	heavy
FOXM1	HNLSLHDMFVR.3	460235645	25.7	252109115	23	35	HNLSLHDMFVR	b2	-1	heavy
FOXM1	HNLSLHDMFVR.3	460235645	25.7	409201201	17	35	HNLSLHDMFVR	b7	-1	heavy
FOXM1	VLLAEEGIAPLSSAGPGK.2	854977627	28.18	1054589135	29	35	VLLAEEGIAPLSSAGPGK	y12	-1	light
FOXM1	VLLAEEGIAPLSSAGPGK.2	854977627	28.18	884483607	27	35	VLLAEEGIAPLSSAGPGK	y10	-1	light
FOXM1	VLLAEEGIAPLSSAGPGK.2	854977627	28.18	813446494	27	35	VLLAEEGIAPLSSAGPGK	y9	-1	light
FOXM1	VLLAEEGIAPLSSAGPGK.2	854977627	28.18	358208495	41	35	VLLAEEGIAPLSSAGPGK	y4	-1	light
FOXM1	VLLAEEGIAPLSSAGPGK.2	854977627	28.18	89650876	23	35	VLLAEEGIAPLSSAGPGK	b9	-1	light
FOXM1	VLLAEEGIAPLSSAGPGK.2	858984726	28.18	1062603334	29	35	VLLAEEGIAPLSSAGPGK	y12	-1	heavy
FOXM1	VLLAEEGIAPLSSAGPGK.2	858984726	28.18	892497806	27	35	VLLAEEGIAPLSSAGPGK	y10	-1	heavy
FOXM1	VLLAEEGIAPLSSAGPGK.2	858984726	28.18	821460693	27	35	VLLAEEGIAPLSSAGPGK	y9	-1	heavy
FOXM1	VLLAEEGIAPLSSAGPGK.2	858984726	28.18	366222694	41	35	VLLAEEGIAPLSSAGPGK	y4	-1	heavy
FOXM1	VLLAEEGIAPLSSAGPGK.2	858984726	28.18	89650876	23	35	VLLAEEGIAPLSSAGPGK	b9	-1	heavy
FOXM1	VSFWTIHPSANR.3	47224572	26.23	544283785	20	35	VSFWTIHPSANR	y5	-1	light
FOXM1	VSFWTIHPSANR.3	47224572	26.23	658330736	14	35	VSFWTIHPSANR	y11	-1	light
FOXM1	VSFWTIHPSANR.3	47224572	26.23	614814721	12	35	VSFWTIHPSANR	y10	-1	light
FOXM1	VSFWTIHPSANR.3	47224572	26.23	541280514	14	35	VSFWTIHPSANR	y9	-1	light
FOXM1	VSFWTIHPSANR.3	47224572	26.23	448240858	16	35	VSFWTIHPSANR	y8	-1	light
FOXM1	VSFWTIHPSANR.3	47558181	26.23	554292054	20	35	VSFWTIHPSANR	y5	-1	heavy
FOXM1	VSFWTIHPSANR.3	47558181	26.23	66333487	14	35	VSFWTIHPSANR	y11	-1	heavy
FOXM1	VSFWTIHPSANR.3	47558181	26.23	619818856	12	35	VSFWTIHPSANR	y10	-1	heavy
FOXM1	VSFWTIHPSANR.3	47558181	26.23	546284649	14	35	VSFWTIHPSANR	y9	-1	heavy
FOXM1	VSFWTIHPSANR.3	47558181	26.23	453244992	16	35	VSFWTIHPSANR	y8	-1	heavy
FOXM1	MSSDGLGSR.2	455208366	16.39	778368972	20	35	MSSDGLGSR	y8	-1	light
FOXM1	MSSDGLGSR.2	455208366	16.39	691336943	16	35	MSSDGLGSR	y7	-1	light
FOXM1	MSSDGLGSR.2	455208366	16.39	489277972	22	35	MSSDGLGSR	y5	-1	light
FOXM1	MSSDGLGSR.2	455208366	16.39	432256508	14	35	MSSDGLGSR	y4	-1	light
FOXM1	MSSDGLGSR.2	455208366	16.39	219079789	16	35	MSSDGLGSR	b2	-1	light
FOXM1	MSSDGLGSR.2	460212501	16.39	788377241	20	35	MSSDGLGSR	y8	-1	heavy
FOXM1	MSSDGLGSR.2	460212501	16.39	701345212	16	35	MSSDGLGSR	y7	-1	heavy
FOXM1	MSSDGLGSR.2	460212501	16.39	499286241	22	35	MSSDGLGSR	y5	-1	heavy
FOXM1	MSSDGLGSR.2	460212501	16.39	442264777	14	35	MSSDGLGSR	y4	-1	heavy
FOXM1	MSSDGLGSR.2	460212501	16.39	219079789	16	35	MSSDGLGSR	b2	-1	heavy
FOXM1	VSSYLVPIQFPVNQSLVLQPSVK.3	848147497	34.84	43026601	21	35	VSSYLVPIQFPVNQSLVLQPSVK	y4	1	light
FOXM1	VSSYLVPIQFPVNQSLVLQPSVK.3	848147497	34.84	997077675	23	35	VSSYLVPIQFPVNQSLVLQPSVK	y18	23	light
FOXM1	VSSYLVPIQFPVNQSLVLQPSVK.3	848147497	34.84	947543468	21	35	VSSYLVPIQFPVNQSLVLQPSVK	y17	6	light
FOXM1	VSSYLVPIQFPVNQSLVLQPSVK.3	848147497	34.84	550287139	25	35	VSSYLVPIQFPVNQSLVLQPSVK	b5	2	light
FOXM1	VSSYLVPIQFPVNQSLVLQPSVK.3	848147497	34.84	649355553	21	35	VSSYLVPIQFPVNQSLVLQPSVK	b6	9	light
FOXM1	VSSYLVPIQFPVNQSLVLQPSVK.3	850818896	34.84	438280209	21	35	VSSYLVPIQFPVNQSLVLQPSVK	y4	1	heavy
FOXM1	VSSYLVPIQFPVNQSLVLQPSVK.3	850818896	34.84	1001084775	23	35	VSSYLVPIQFPVNQSLVLQPSVK	y18	23	heavy
FOXM1	VSSYLVPIQFPVNQSLVLQPSVK.3	850818896	34.84	951550568	21	35	VSSYLVPIQFPVNQSLVLQPSVK	y17	6	heavy
FOXM1	VSSYLVPIQFPVNQSLVLQPSVK.3	850818896	34.84	550287139	25	35	VSSYLVPIQFPVNQSLVLQPSVK	b5	2	heavy
FOXM1	VSSYLVPIQFPVNQSLVLQPSVK.3	850818896	34.84	649355553	21	35	VSSYLVPIQFPVNQSLVLQPSVK	b6	9	heavy

## Sheet: Peptides fold change
Protein		RT_low pH	Replicates	Total peak area- fractions	Total peak area- sample unfractionated	Fold-incr			Protein	2 peptides per protein - ONLY FRACTIONATION	Fold-change	Retention time 2nd D	Fraction 1st D	SEM			Protein	2 Peptides per protein - FRACTIONATION & CONCATENATION	Fold change Concatenation	SEM
BIRC5	QFEELTLGEFLK	32.6	20200720	4.4251e+07	7.21262e+06	6.13521			BIRC5	QFEELTLGEFLK	9.76621	33.5333	39	1.83697			BIRC5	QFEELTLGEFLK	8.50318	0.625486
			20200923	122993720	1.01928e+07	12.0668				NWPFLEGCACTPER	9.98426	30	35.3333	5.13741				NWPFLEGCACTPER	5.45389	2.24706
			20201021	56742800	5.11351e+06	11.0966			CCDN1	AEETCAPSVSYFK	7.01173	24.5	19	2.2617			CCDN1	AEETCAPSVSYFK	10.4262	0.819262
	NWPFLEGCACTPER	28.8	20200720	75438896	7.43998e+06	10.1397				SPNNFLSYYR	10.2796	26.9667	35.3333	2.73727				SPNNFLSYYR	4.99073	0.215369
			20200923	82304616	4377025	18.8038			CDK1	NLDENGLDLLSK	16.9521	28.3667	20	5.47627			CDK1	NLDENGLDLLSK	9.25543	0.388826
			20201021	13961956	13833005	1.00932				LESEEEGVPSTAIR	10.7423	22.6333	11	1.35238				LESEEEGVPSTAIR	10.3861	0.77155
	ELEGWEPDDDPIEEHK	24.9	20200720	68559752	5.06429e+07	1.35379			E2F1	APVDEDRLSPLVAADSLLEHVR	15.7031	33.0333	39	6.56876			E2F1	APVDEDRLSPLVAADSLLEHVR	12.7823	1.10794
			20200923	791426304	57152984	13.8475				LLSEDTDSQR	12.6317	18.3	11	4.75053				LLSEDTDSQR	20.4075	3.39431
			20201021	458550144	114118224	4.0182			E2F2	IYDITNVLEGIQLIR	12.1563	37.1	58	2.83617			E2F2	IYDITNVLEGIQLIR	9.28846	1.72999
	HSSGCAFLSVK	20.5	20200720	15170926	1.88959e+06	8.02869				LDLEGIGRPVVPEFPTPK	14.9463	30.6333	45	6.46467				LDLEGIGRPVVPEFPTPK	9.62147	0.37663
			20200923	5769683	1.14346e+06	5.04581			E2F3	EVTELSQEEK	11.8352	18.9	6	1.8087			E2F3	EVTELSQEEK	13.3315	1.63085
			20201021	14436904	3012838	4.7918				IYDITNVLEGIHLIK	14.7669	34.8	57	3.59917				IYDITNVLEGIHLIK	8.50681	1.00027
CCDN1	ACQEQIEALLESSLR	31.3	20200720	12542325	3.54096e+06	3.54207			E2F3-iso2	MPLQQQAK	0.330252	17.65	17	0.304064			E2F3 iso2	MPLQQQAK	1.29755	0.120632
			20200923	22281326	3.46006e+06	6.43958			E2F4	AEIEELQQR	10.5606	21.1667	11	0.47098			E2F4	AEIEELQQR	7.63225	0.775909
			20201021	15859735	1.81906e+06	8.71863				ADPTGVLELPK	15.0145	27.1	24	3.88938				ADPTGVLELPK	9.50539	0.523909
	AEETCAPSVSYFK	23.3	20200720	50673176	9317602	5.43844			E2F5	SHSGPIHVLLINK	12.534	24.0667	44	4.17626			E2F5	SHSGPIHVLLINK	5.55795	0.264564
			20200923	66881040	5830359	11.4712				AEIEDLELK	17.8307	25.7333	13	3.28607				AEIEDLELK	13.0584	0.892985
			20201021	48855404	11842050	4.12559			CDKN2A (P16)	ALLEAGALPNAPNSYGR	6.83339	26.8	33	2.96916			CDKN2A (P16)	ALLEAGALPNAPNSYGR	6.68106	1.44351
	AYPDANLLNDR	24	20200720	13912216	6.05158e+06	2.29894				LPVDLAEELGHR	13.1512	27.3333	25	1.50132				LPVDLAEELGHR	10.3866	0.531847
			20200923	36553604	3.08103e+06	11.8641			CDK6	DLKPQNILVTSSGQIK	12.2282	26.5333	34	4.31379			CDK6	DLKPQNILVTSSGQIK	3.89201	0.192722
			20201021	35287376	5.41231e+06	6.51984				GLDFLHSHR	13.9435	22.9	32.6667	7.03152				GLDFLHSHR	6.09147	0.656778
	ETIPLTAEK	20.9	20200720	41397820	5969080	6.93538			CCND3	ETTPLTIEK	11.9883	22.6	14	2.6898			CCND3	ETTPLTIEK	8.90662	0.51162
			20200923	21659548	3.26496e+06	6.63394				GSSSQGPSQTSTPTDVTAIHL	16.7902	27.3667	21	1.75333				GSSSQGPSQTSTPTDVTAIHL	8.61328	0.928561
			20201021	28692786	6.31024e+06	4.54702			CCNE1	DQHFLEQHPLLQPK	11.1125	24.3667	34	1.09428			CCNE1	DQHFLEQHPLLQPK	9.11317	0.963644
	SPNNFLSYYR	25.6	20200720	73257224	9517490	7.69712				DSLDLLDK	14.6984	26.5	15	4.06193				DSLDLLDK	10.4461	0.853043
			20200923	105560960	6701736	15.7513			ESR1	YYITGEAEGFPATV	6.29663	30.7333	24.3333	2.08497			ESR1	YYITGEAEGFPATV	6.42717	0.798597
			20201021	67953424	9194810	7.39041				LLFAPNLLLDR	12.982	34.2333	59	5.81767				LLFAPNLLLDR	5.76819	1.0424
	WNLAAMTPHDFIEHFLSK	34.2	20200720		7994326	0			TOP2A	YSGPEDDAAISLAFSK	11.7689	28.8	22	4.46066			TOP2A	YSGPEDDAAISLAFSK	8.46093	0.151177
			20200923	9195881	1922136	4.7842				GFQQISFVNSIATSK	5.77532	29.4333	45.6667	2.95748				HVDYVADQIVTK	4.66098	0.536427
			20201021	7640039	3.65251e+06	2.09172			EZH2	ECSVTSDLDFPTQVIPLK	9.10943	32.4	36	1.78684			EZH2	ECSVTSDLDFPTQVIPLK	9.17845	0.153885
CDK1	YSTPVDIWSIGTIFAELATK	41.5	20200720		113820	0				IQPVHILTSVSSLR	14.4124	28.1667	56	4.27611				IQPVHILTSVSSLR	4.95885	0.530129
			20200923	854302	88565.9	9.64595			TYMS	DAEPRPPHGELQYLGQIQHILR	15.3094	29.1333	36.6667	3.90954			TYMS	DAEPRPPHGELQYLGQIQHILR	7.2259	0.807124
			20201021	11432.1	30414.7	0.375873				AEDFQIEGYNPHPTIK	10.7485	25.1	20	0.699891				AEDFQIEGYNPHPTIK	11.7737	1.78364
	KPLFHGDSEIDQLFR	26.8	20200720	40276252	8.07595e+06	4.98719			MKI67	AEALEDLVGFK	13.7618	30.1667	27	2.29673			MKI67	AEALEDLVGFK	13.169	1.1034
			20200923	43487008	3.95056e+06	11.0078				ALEDLVDFK	12.8122	29.5	27	1.2736				ALEDLVDFK	8.7681	0.829246
			20201021	71811040	8847506	8.11653			CDK4	VTLVFEHVDQDLR	7.77734	27.6667	29	0.449067			CDK4	VTLVFEHVDQDLR	4.51346	0.800149
	NLDENGLDLLSK	27.2	20200720	152408144	8945463	17.0375				DLKPENILVTSGGTVK	11.1286	26.4	31	3.34991				DLKPENILVTSGGTVK	7.9025	0.650471
			20200923	108108400	4095904	26.3943			CCNB1	ISTLPQLNSALVQDLAK	8.97299	32.3	46.3333	0.857752			CCNB1	ISTLPQLNSALVQDLAK	6.07937	0.675264
			20201021	126596208	17051148	7.4245				DIYAYLR	8.90717	28	29.3333	0.97512				DIYAYLR	6.75314	0.678257
	SPEVLLGSAR	22.3	20200720	50172800	6.93704e+06	7.23259			CDK2	DLKPQNLLINTEGAIK	13.0693	28.9	35.3333	3.79298			CDK2	DLKPENILVTSGGTVK	7.9025	0.650471
			20200923	73136832	8027571	9.11071				LLDVIHTENK	9.94149	23.1333	31	0.99743				LLDVIHTENK	5.73221	0.826392
			20201021	90885080	12797226	7.10194			CDK3	APEILLGSK	8.11419	24.4	24	1.25307			CDK3	APEILLGSK	10.6941	1.84954
	VYTHEVVTLWYR	26.2	20200720	8151174	3.30372e+06	2.46727				DLKPQNLLINELGAIK	9.26879	32.5333	42	2.87057				DLKPQNLLINELGAIK	9.54384	1.09959
			20200923	19577754	2.21216e+06	8.85005			FAT1	YSLLDHGEGNFDVDK	14.7626	25.7333	20	1.09848			FAT1	YSLLDHGEGNFDVDK	11.5225	1.82977
			20201021	8389102	1679200	4.99589				FSAAGEYDILSIK	12.389	29.9333	35	3.13653				FSAAGEYDILSIK	8.95097	0.659381
	AFGIPIR	25.2	20200720	6128586	3.43818e+06	1.78251			FOXM1	TEVTLETLGPKPAAR	10.3514	24.1667	24	2.43769			FOXM1	VSSYLVPIQFPVNQSLVLQPSVK	5.72325	1.77301
			20200923	21625860	4.15485e+06	5.20497				VSFWTIHPSANR	7.56176	26.4333	48	1.29989				VSFWTIHPSANR	3.86525	0.628958
			20201021	36366276	6.20427e+06	5.86149			ACTIN	GYSFTTTAER	5.10116	21.8	17	2.62836			ACTIN	GYSFTTTAER	7.37864	0.505095
	LESEEEGVPSTAIR	21.4	20200720	41412836	3790451	10.9256				VAPEEHPVLLTEAPLNPK	8.12897	26.2667	26	0.78828				VAPEEHPVLLTEAPLNPK	6.73151	0.428756
			20200923	35794052	2.756e+06	12.9877			RB1	AVGQGCVEIGSQR	9.7467	20.5667	16	1.16127			RB1	AVGQGC[+57]VEIGSQR	8.4604	0.635499
			20201021	39405608	4739864	8.31366				TLQTDSIDSFETQR	7.5721	25.3333	16	1.88593				TLQTDSIDSFETQR	8.25649	1.21301
	ALGTPNNEVWPEVESLQDYK	29.8	20200720	11891739	7873883	1.51028			GAPDH	VGVNGFGR	6.71574	21.1667	21	2.53656			GAPDH	VGVNGFGR	7.94808	1.49978
			20200923	555471	3.59334e+06	0.154583				VPTANVSVVDLTCR	8.56518	26.8	31	1.17624				VPTANVSVVDLTC[+57]R	5.31635	0.602318
			20201021	967428	6889996	0.14041
E2F1	APVDEDRLSPLVAADSLLEHVR	31.7	20200720	30774290	3446780	8.92842				mean	11.0348
			20200923	43975552	1.52489e+06	28.8384												mean	8.25573
			20201021	21435436	2.29442e+06	9.34241
	QGPIDVFLCPEETVGGISPGK	32.2	20200720	8608078	786562	10.9439
			20200923	6273036	322703	19.4391
			20201021	3620661	749173	4.83288
	IYDITNVLEGIQLIAK	37.4	20200720	17084282	4045576	4.22295
			20200923	19949102	1.90842e+06	10.4532
			20201021	45301336	3.73424e+06	12.1313
	LDLETDHQYLAESSGPAR	23.4	20200720	34636316	15467551	2.23929
			20200923	111892608	9347920	11.9698
			20201021	102776016	15956784	6.4409
	TPSQEVTSEEENR	16.8	20200720	12649606	2.93995e+06	4.30266
			20200923	77279280	6.64226e+06	11.6345
			20201021	73328080	7891386	9.29217
	LLSEDTDSQR	16.8	20200720	7796156	1.24112e+06	6.28157
			20200923	37933088	3.91612e+06	9.68639
			20201021	44683408	2.03781e+06	21.9272
	LSPLVAADSLLEHVR	31.5	20200720	33181470	5.67345e+06	5.84855
			20200923	58245216	2.98061e+06	19.5414
			20201021	43482128	4327042	10.0489
E2F2	VDGLPSPK	19.7	20200720	58108196	6.48979e+06	8.95378
			20200923	56765380	7453500	7.61594
			20201021	43498000	8129991	5.35031
	IYDITNVLEGIQLIR	36.4	20200720	56946300	7582543	7.51018
			20200923	37316604	3.20004e+06	11.6613
			20201021	72425024	4187030	17.2975
	ALASAAGQTPK	16	20200720	3546095	1.0434e+06	3.39861
			20200923	21111408	6.132e+06	3.44283
			20201021	26392810	7672485	3.43993
	LDLEGIGRPVVPEFPTPK	29.5	20200720	94483384	7387078	12.7904
			20200923	70569224	2.60743e+06	27.0646
			20201021	34980740	7018765	4.98389
	TEDNLQIYLK	25.5	20200720	54655960	5.83951e+06	9.35969
			20200923	43856000	4484915	9.77856
			20201021	36551296	5348546	6.83388
E2F3	LLTEDSENQR	17	20200720	22309530	5985637	3.72718
			20200923	86934864	10006730	8.68764
			20201021	99086320	8163730	12.1374
	AGLLQQPPALGR	24.7	20200720	22485740	10392878	2.16357
			20200923	92173160	6081226	15.157
			20201021	76136648	13666016	5.57124
	EVTELSQEEK	17.6	20200720	46648720	5.38947e+06	8.65554
			20200923	110302528	7393510	14.9188
			20201021	112316912	9413620	11.9313
	IYDITNVLEGIHLIK	34	20200720	30333212	3.92934e+06	7.71966
			20200923	26729624	1570505	17.0198
			20201021	27462010	1.4039e+06	19.5612
	FIQLLSQSPDGVLDLNK	31.6	20200720	111243600	12512083	8.89089
			20200923	98966032	6.25154e+06	15.8307
			20201021	81169184	13803100	5.8805
	DQTVIVVK	20.8	20200720	17949960	2226280	8.06276
			20200923	39699032	2.45302e+06	16.1837
			20201021	34038512	4.05044e+06	8.40366
E2F3-iso2	MPLQQQAK	16.3	20200720	1.26628e+06	1.35054e+06	0.937605
			20200923	357207	6720771	0.0531497
			20201021		6369105	0
E2F4	NVTEDVQNSCLAYVTHEDICR	25.6	20200720	8102896	3.32391e+06	2.43776
			20200923	24819056	2624283	9.45746
			20201021	15275278	3.76802e+06	4.05393
	AEIEELQQR	19.8	20200720	88440408	9005320	9.82091
			20200923	71706584	6878053	10.4254
			20201021	104148032	9107404	11.4355
	IYDITNVLEGIGLIEK	36.8	20200720	16365426	2.81649e+06	5.81058
			20200923	25969980	2.00816e+06	12.9322
			20201021	20323586	2275629	8.93098
	SVSGPIEVLLVNK	29.6	20200720	32251234	7838741	4.11434
			20200923	55465656	3.58925e+06	15.4533
			20201021	39763064	6.42995e+06	6.18404
	ADPTGVLELPK	25.8	20200720	88879504	6815323	13.0411
			20200923	103447672	4.59411e+06	22.5174
			20201021	105423992	11114802	9.48501
	LAADTLAVR	21.4	20200720	11582755	11819469	0.979973
			20200923	36364588	9668737	3.76105
			20201021	109256808	14157908	7.71702
E2F5	SHSGPIHVLLINK	22.2	20200720	78763088	4855242	16.2223
			20200923	166289376	9679268	17.18
			20201021	82102544	19549118	4.19981
	NVMDDSINNR	19.6	20200720	38002668	5505832	6.90226
			20200923	733322	4443085	0.165048
			20201021	45481984	5033661	9.03557
	SSMATQNLPEQHVSER	19	20200720	4574041	4314765	1.06009
			20200923		3.73318e+06	0
			20201021		4.63024e+06	0
	IYDITNVLEGIDLIEK	36.3	20200720	11086718	5361800	2.06772
			20200923	18884636	2.17415e+06	8.68599
			20201021	17310480	1924480	8.99489
	AEIEDLELK	24.3	20200720	74061536	3.05126e+06	24.2725
			20200923	64501888	4.09851e+06	15.7379
			20201021	65995344	4.89515e+06	13.4818
CDKN2A (P16)	ALLEAGALPNAPNSYGR	25.8	20200720	7283710	6.30619e+06	1.15501
			20200923	27327724	3.34585e+06	8.16765
			20201021	62757840	5614658	11.1775
	LPVDLAEELGHR	26	20200720	112840520	11118760	10.1487
			20200923	81517448	5.55477e+06	14.6752
			20201021	110504344	7553429	14.6297
	MEPAAGSSMEPSADWLATAAAR	28.8	20200720		2.715e+06	0
			20200923	1.16262e+06	1.09082e+06	1.06582
			20201021	37843.1	3.3131e+06	0.0114223
CDK6	ISAYSALSHPYFQDLER	27.6	20200720	28566800	6.92877e+06	4.12293
			20200923	33591508	1890673	17.767
			20201021	24698196	5.15177e+06	4.79412
	GSSDVDQLGK	16.6	20200720	8.10502e+06	1.79392e+06	4.51804
			20200923	21205122	5.12097e+06	4.14084
			20201021	26527498	5.51032e+06	4.81414
	DLKPQNILVTSSGQIK	25.3	20200720	29499364	7606740	3.87806
			20200923	58897732	3221483	18.2828
			20201021	65401912	4503101	14.5237
	HLETFEHPNVVR	19.9	20200720	16426027	5809050	2.82766
			20200923	33938548	4.29445e+06	7.90289
			20201021	45133396	5789368	7.79591
	ILDVIGLPGEEDWPR	32.3	20200720	61671704	10046880	6.13839
			20200923	42702260	7.33205e+06	5.82405
			20201021		4.90598e+06	0
	GLDFLHSHR	21.1	20200720	2.94898e+06	1.61837e+06	1.82219
			20200923	13132552	501639	26.1793
			20201021	19820502	1.43325e+06	13.829
	ADQQYECVAEIGEGAYGK	25	20200720	54627400	4501051	12.1366
			20200923	16748515	2842627	5.89191
			20201021	19284660	3.44049e+06	5.60521
CCND3	ETTPLTIEK		20200720	31771976	1.94632e+06	16.3242
			20200923	25465592	2.02457e+06	12.5783
			20201021	23601002	3341690	7.06259
	DWEVLVLGK	31.1	20200720	43424568	77097.8	563.24
			20200923	9675327	5.5553e+06	1.74164
			20201021	9675327	5861908	1.65054
	ACQEQIEAALR	22.2	20200720	73470904	11760072	6.24749
			20200923	60686088	4215591	14.3956
			20201021	36240004	9786209	3.70317
	GSSSQGPSQTSTPTDVTAIHL	26	20200720	18317444	949069	19.3004
			20200923	9526958	539598	17.6557
			20201021	16171436	1205510	13.4146
	LCIYTDHAVSPR	21.3	20200720	48973764	5215766	9.38956
			20200923	10885518	3543489	3.07198
			20201021	18576116	3910870	4.74987
CCNE1	ASPLPSGLLTPPQSGK	26.7	20200720	52841752	8502659	6.21473
			20200923	55445376	3.67954e+06	15.0685
			20201021	40406940	5845315	6.91271
	GSPLPVLSWANR	29.6	20200720	9338726	8.28329e+06	1.12742
			20200923	56357792	3.43824e+06	16.3915
			20201021		6608747	0
	DQHFLEQHPLLQPK	23.1	20200720	98178888	10997998	8.92698
			20200923	74298800	6137885	12.105
			20201021	95877352	7.79142e+06	12.3055
	VSGYQWCDIENCVK	26.4	20200720	71134664	8308100	8.56209
			20200923	31399388	3.69145e+06	8.50597
			20201021	12538588	6436277	1.94811
	GVADEDAHNIQTHR	15.9	20200720	12543824	1.5385e+06	8.15327
			20200923	31403448	6038422	5.20061
			20201021	59284496	4.56298e+06	12.9925
	TLLQLIGISSLFIAAK	39.8	20200720		8185.54	0
			20200923		1878.76	0
			20201021		1971.68	0
	DSLDLLDK	25.3	20200720	194849216	12548584	15.5276
			20200923	167584320	7874271	21.2825
			20201021	67282696	9235678	7.28508
ESR1	YYITGEAEGFPATV	29.8	20200720	40344960	15426578	2.61529
			20200923	72768184	7400027	9.8335
			20201021	68956880	10705786	6.44109
	AGLTLQQQHQR	16.7	20200720	9660019	2336311	4.13473
			20200923	14317158	6731465	2.1269
			20201021	34846544	10237246	3.4039
	LAQLLLILSHIR	34.2	20200720		51358	0
			20200923		33689.2	0
			20201021		72313	0
	LLFAPNLLLDR	33.2	20200720	137422816	14748871	9.31751
			20200923	53113480	10115880	5.25051
			20201021	78516616	3220808	24.3779
	AANLWPSPLMIK	30.8	20200720	34670876	10631694	3.26109
			20200923	3.40901e+06	5047169	0.675429
			20201021	5803038	7932290	0.731572
	SIILLNSGVYTFLSSTLK	36.9	20200720		983255	0
			20200923	173477	154633	1.12187
			20201021	163188	210638	0.774732
TOP2A	VTIDPENNLISIWNNGK	31.6	20200720	34457208	9876801	3.4887
			20200923	48025248	6579465	7.29926
			20201021	13173560	3.19893e+06	4.11812
	YSGPEDDAAISLAFSK	27.8	20200720	203214800	23689820	8.57815
			20200923	208836480	10147895	20.5793
			20201021	153476400	24958854	6.14918
	TLAVSGLGVVGR	25.5	20200720	22959264	10063513	2.28144
			20200923	29036680	10318548	2.81403
			20201021	43933368	7253617	6.05675
	GFQQISFVNSIATSK	28.4	20200720	4.91188e+06	1.7981e+06	2.7317
			20200923	10358614	886152	11.6894
			20201021	8424427	2.90017e+06	2.9048
	EDLATFIEELEAVEAK	37.4	20200720		10430917	0
			20200923		9420846	0
			20201021		8728332	0
	HVDYVADQIVTK	21.2	20200720	10143022	7.67215e+06	1.32206
			20200923	38905092	7108587	5.47297
			20201021	53003512	9182471	5.77225
EZH2	AIQTGEELFFDYR	29.6	20200720	25202056	23667188	1.06485
			20200923	88560976	12282152	7.21054
			20201021	36453708	8614878	4.23148
	IFEAISSMFPDK	31	20200720	34371496	16285265	2.11059
			20200923	22011416	11592978	1.89869
			20201021	68281232	8.29551e+06	8.23111
	TEILNQEWK	23.7	20200720	11025914	15830915	0.69648
			20200923	18716060	11588170	1.6151
			20201021	3.84198e+06	14693669	0.261472
	ECSVTSDLDFPTQVIPLK	31.4	20200720	31648944	4352012	7.27226
			20200923	26188784	2.06493e+06	12.6826
			20201021	21981916	2981245	7.3734
	IQPVHILTSVSSLR	26.6	20200720	23197838	3.61782e+06	6.4121
			20200923	35300056	1678544	21.0302
			20201021	42338156	2680490	15.7949
	HLLLAPSDVAGWGIFIK	33.4	20200720	3.51945e+06	5.37193e+06	0.655156
			20200923	26334968	2.37775e+06	11.0756
			20201021	22025992	2940757	7.48991
TYMS	DAEPRPPHGELQYLGQIQHILR	27.8	20200720	84357432	7915058	10.6578
			20200923	70216984	5759123	12.1923
			20201021	56196572	2.43505e+06	23.0782
	AEDFQIEGYNPHPTIK	23.9	20200720	146978320	15412799	9.53612
			20200923	107820752	9014651	11.9606
			20201021	118349120	11010384	10.7489
	EEGDLGPVYGFQWR	29.7	20200720	187807584	29640046	6.33628
			20200923	164753488	15205546	10.8351
			20201021	13741560	21613940	0.635773
	DFLDSLGFSTR	32.6	20200720	144606208	23270288	6.2142
			20200923	126518304	10915216	11.591
			20201021	61320332	17336884	3.53699
	TGTGTLSVFGMQAR	26.8	20200720	9066540	13918082	0.651422
			20200923	41325840	7130582	5.79558
			20201021	272770	10849620	0.025141
	DMESDYSGQGVDQLQR	23.1	20200720	36377224	15289866	2.37917
			20200923		8908870	0
			20201021	9841312	14296344	0.68838
MKI67	AEALEDLVGFK	28.9	20200720	67310408	5871746	11.4634
			20200923	42546320	3.71044e+06	11.4666
			20201021	46090380	2.51102e+06	18.3552
	EEAQALEDLTGFK	28.2	20200720	175102832	18653180	9.38729
			20200923	160461728	8626850	18.6003
			20201021	102727984	13380902	7.67721
	TEAEQQITEVFVLAER	31.5	20200720	2615906	13350413	0.195942
			20200923	43575144	7.10867e+06	6.12986
			20201021	47224884	2.45728e+06	19.2183
	QESGSEIHVEVK	18.5	20200720	18303034	2.63982e+06	6.93345
			20200923	37951236	2.4256e+06	15.6461
			20201021	26055000	2.343e+06	11.1204
	LTQTSGETTHTHTEPTGDGK	14.3	20200720	4639863	581269	7.9823
			20200923	32863526	9462300	3.4731
			20201021	73067760	7219103	10.1214
	ALEDLVDFK	28.3	20200720	91619792	7859438	11.6573
			20200923	90816288	5.91413e+06	15.3558
			20201021	82256080	7200618	11.4235
CDK4	VTLVFEHVDQDLR	26.3	20200720	41156120	5133429	8.01728
			20200923	39494048	5.71728e+06	6.90783
			20201021	47147632	5608201	8.40691
	YEPVAEIGVGAYGTVYK	27.7	20200720	19360680	11600604	1.66894
			20200923	9603794	5310657	1.8084
			20201021	11841404	4674526	2.53318
	IFDLIGLPPEDDWPR	34.3	20200720	3.75353e+06	21237714	0.176739
			20200923	139587520	11128530	12.5432
			20201021		21900022	0
	DLKPENILVTSGGTVK	25	20200720	27254018	6.07692e+06	4.48484
			20200923	58177632	3.8276e+06	15.1995
			20201021	61555072	4.49261e+06	13.7014
	VPNGGGGGGGLPISTVR	22.8	20200720	8655118	5216411	1.65921
			20200923	29038888	3.12137e+06	9.30326
			20201021	43944968	5.09253e+06	8.6293
	IYSYQMALTPVVVTLWYR	37	20200720	2791.99	441240	0.00632759
			20200923	199201	1348.75	147.692
			20201021	1022.25	90041.6	0.0113531
CCNB1	IGEVDVEQHTLAK	20.8	20200720	54922940	9405014	5.83975
			20200923	24943398	4.89961e+06	5.0909
			20201021	26945872	5.15476e+06	5.22738
	ISTLPQLNSALVQDLAK	31.3	20200720	165068272	19264490	8.56853
			20200923	118195064	11130519	10.619
			20201021	53045116	6.86097e+06	7.73143
	ALNFGLGRPLPLHFLR	30	20200720	28976586	9646938	3.00371
			20200923	53547288	2.8261e+06	18.9474
			20201021	11882220	4.94298e+06	2.40386
	QLEEEQAVRPK	16.5	20200720	13461309	3892239	3.4585
			20200923	73004192	8272856	8.82455
			20201021	44897716	8989305	4.99457
	DIYAYLR	27	20200720	81360248	8754630	9.2934
			20200923	84321472	8.13163e+06	10.3696
			20201021	41026488	5812307	7.05855
CDK2	DLKPQNLLINTEGAIK	27.7	20200720	96211472	11742667	8.19332
			20200923	73384728	7.00595e+06	10.4746
			20201021	70501328	3.43238e+06	20.5401
	LLDVIHTENK	21.6	20200720	52331432	5391300	9.70664
			20200923	52022684	4.41825e+06	11.7745
			20201021	35616996	4268924	8.34332
	AALAHPFFQDVTKPVPHLR	24.7	20200720	29038644	6872639	4.22525
			20200923	60581864	5118032	11.8369
			20201021	49692560	5403948	9.1956
	LDTETEGVPSTAIR	22.1	20200720	149265344	17621870	8.47046
			20200923	126024232	10290007	12.2472
			20201021	95858368	10688343	8.9685
	AFGVPVR	21.6	20200720	38370220	5.60752e+06	6.84263
			20200923	43300732	7046532	6.14497
			20201021	54271560	4446057	12.2067
	VVPPLDEDGR	20.7	20200720	35406216	5707867	6.20306
			20200923	32552080	4.07604e+06	7.98621
			20201021	30610788	4.42651e+06	6.91533
CDK3	TALAHPYFSSPEPSPAAR	22.6	20200720	17153300	8767916	1.95637
			20200923	32898004	6919824	4.75417
			20201021	37954548	7.83594e+06	4.84365
	APEILLGSK	22.9	20200720	49363360	8802229	5.60805
			20200923	56616760	6045747	9.36473
			20201021	76930880	8210521	9.36979
	LLDVVHNER	19.7	20200720	15886686	3980263	3.99137
			20200923	39358100	4648809	8.46628
			20201021	46162632	4755809	9.70658
	DLKPQNLLINELGAIK	31.3	20200720	91165680	11659782	7.81882
			20200923	89451704	6.04217e+06	14.8046
			20201021	36238900	6991894	5.18299
	AFGVPLR	23.4	20200720	28692526	20746424	1.38301
			20200923	144727616	21798232	6.63942
			20201021	152688240	19280900	7.91914
FAT1	LVLDQVHTASGTAPGTLK	22.9	20200720	10062636	8481697	1.18639
			20200923	10062636	4.54604e+06	2.21349
			20201021	56872376	7543754	7.539
	TLYSDTIPEDVLPGK	27.5	20200720	17392776	5353274	3.249
			20200923	43275092	3.86503e+06	11.1966
			20201021	47224736	4.11289e+06	11.4821
	YSLLDHGEGNFDVDK	24.5	20200720	300413056	22995184	13.0642
			20200923	183768656	10926477	16.8187
			20201021	178987472	12425502	14.4048
	FSAAGEYDILSIK	28.7	20200720	50129500	6932554	7.23103
			20200923	54519668	4590692	11.8761
			20201021	58763312	3.2538e+06	18.0599
	AFEVNPQGVLLTSSAIK	29.4	20200720	124916624	14564473	8.5768
			20200923	120378944	7.00749e+06	17.1786
			20201021	49106016	10081644	4.87083
	AYDADSSDIDK	17.2	20200720	36717352	3537824	10.3785
			20200923	56648180	3968685	14.2738
			20201021	47016992	4563574	10.3027
FOXM1	TEVTLETLGPKPAAR	22.7	20200720	41597840	6.16278e+06	6.74985
			20200923	26631392	2.86161e+06	9.30643
			20201021	43462304	2.89787e+06	14.998
	HNLSLHDMFVR	24.3	20200720	3.96625e+06	24940340	0.15903
			20200923	30737076	5.34349e+06	5.75225
			20201021	753330	4888309	0.154108
	VLLAEEGIAPLSSAGPGK	27.5	20200720	50391156	11109584	4.53583
			20200923	8114920	7318734	1.10879
			20201021	85064992	6572791	12.942
	VSFWTIHPSANR	24.8	20200720	50737088	9816181	5.16872
			20200923	96482840	10010512	9.63815
			20201021	48061288	6100371	7.87842
	MSSDGLGSR	15.8	20200720	16387948	5.59307e+06	2.93004
			20200923	9968902	14652989	0.680332
			20201021	20242844	16484038	1.22803
	VSSYLVPIQFPVNQSLVLQPSVK	34	20200720	185946816	30873226	6.02292
			20200923	116185936	11141466	10.4282
			20201021	137511968	18305850	7.51191
ACTIN	GYSFTTTAER	21.8	20200720	3075.13	2.58715e+06	0.00118862
			20200923	25026816	2.85872e+06	8.75456
			20201021	16432978	2.50972e+06	6.54773
	VAPEEHPVLLTEAPLNPK	26.5	20200720	6104066	871097	7.00734
			20200923	5297045	685231	7.73031
			20201021	7828677	811323	9.64927
RB1	LSIQNFSK	24.3	20200720	46486908	17127072	2.71424
			20200923	38167380	4554673	8.37983
			20201021	54974016	5941705	9.25223
	AVGQGC[+57]VEIGSQR	20.2	20200720	223600064	21872154	10.223
			20200923	85856824	7480670	11.4772
			20201021	71286360	9454540	7.53991
	TLQTDSIDSFETQR	25.4	20200720	74323720	14472149	5.13564
			20200923	45771288	4.05633e+06	11.2839
			20201021	34505272	5479850	6.29675
GAPDH	VGVNGFGR	21.3	20200720	1.07995e+06	657372	1.64283
			20200923	4.13173e+06	448531	9.21169
			20201021	4.02514e+06	433150	9.2927
	VPTANVSVVDLTCR	27	20200720	11312526	1.42433e+06	7.94233
			20200923	10048872	926914	10.8412
			20201021	9959308	1.44087e+06	6.912
